# Supplementary material for: Alternative 3′ UTRs direct localization of functionally diverse protein isoforms in neuronal compartments
Source: Nucleic Acids Res. 2018 Dec 22;47(5):2560–73. doi: 10.1093/nar/gky1270 (PMC6411841; doi:10.1093/nar/gky1270)
Supplement: Supplementary Data [file gky1270_supplemental_files.zip]

Archive with 4 entries (4 files):
- FigureS1.pdf
- TableS1.xlsx
- TableS2.xlsx
- TableS3.xls
