# Supplementary material for: Alternative 3′ UTRs direct localization of functionally diverse protein isoforms in neuronal compartments
Source: Nucleic Acids Res. 2018 Dec 22;47(5):2560–73. doi: 10.1093/nar/gky1270 (PMC6411841; doi:10.1093/nar/gky1270)
Supplement: Supplementary Data [file gky1270_supplemental_files.zip › TableS1.xlsx]

## Sheet: Ciolli Mattioli et al.
Table S1. Primers used in qPCR.
gene	oligo	primerbankID
Thyn1	CCCTAAATGGTCGATGGTGGA
	TTTGTGGGCTTGGTGATAGGT
Gadph	TGACCTCAACTACATGGTCTACA	126012538c2
	CTTCCCATTCTCGGCCTTG
rRNA	AAACGGCTACCACATCCAAG
	CCTCCAATGGATCCTCGTTA
Rbfox3	ATCGTAGAGGGACGGAAAATTGA	26347765a1
	GTTCCCAGGCTTCTTATTGGTC
Slc18a2	ATGCTGCTCACCGTCGTAG	270483858c1
	GGCAGTCTGGATTTCCGTAGT
Tubb3	TAGACCCCAGCGGCAACTAT	12963615a1
	GTTCCAGGTTCCAAGTCCACC
Mapkapk2	TTCCCCCAGTTCCACGTCA	1089896a1
	GCAGCACCTTCCCGTTGAT
Kif1c	GGAGCCTCCGTGAAAGTTG	23821040a1
	CCGAAGTATGCGACCAGTAAGA
Cdc42-ENSMUST00000030417.9	AAGGCTGTCAAGTATGTGGAG
	GAATATACAGCACTTCCTTTTGGG
Cdc42-ENSMUST00000051477.12	AAGGCTGTCAAGTATGTGGAG
	GCTCTGGAGATGCGTTCATAG
Kif1b-ENSMUST00000060537.12	CTGCTAGCCCTTTAAGACTCG
	AAACTCCTAGACAAACGCTCC
Kif1b-ENSMUST00000030806.5	AGAAAGATCCCAATGAGCGAG
	GGTCATCTACATCGGTTCCAC
Map4-ENSMUST00000169851.7	CCTGACTTCCACCTGAATGAC
	TTAAACTTCCCTGACCAACTCC
Map4-ENSMUST00000035055.14	CCCCAAAGAAACAGAGACAAC
	AGAGTGAAACCATGCCCTTG
Calm1_long	CAGGCTTGTCTGTAACCTCTT
	GCATCATCTACCCAGCTTCTAC
Calm1_all	AAATTGTCAGCAGCCAGTTTAC
	GGGCTGTGTCTCAGAGTTTAG
Ascl1_long	TATGCAGCTACTGTCCAAACG
	GGGAAGGCAATGGTAGAAACT
Ascl1_all	TTCTCCGGTCTCGTCCTACTC
	CCAGTTGGTAAAGTCCAGCAG
Braf_long	AGTTTGGATAGAAAGCATGGAGA
	GCAGTATTCGCATATTCACATCAA
Braf_all	TGGATGATGTCTCTTATCCCTTATC
	CCTGAGCAGGAAGGAACTAAA
