# Supplementary material for: Alternative 3′ UTRs direct localization of functionally diverse protein isoforms in neuronal compartments
Source: Nucleic Acids Res. 2018 Dec 22;47(5):2560–73. doi: 10.1093/nar/gky1270 (PMC6411841; doi:10.1093/nar/gky1270)
Supplement: Supplementary Data [file gky1270_supplemental_files.zip › TableS2.xlsx]

## Sheet: (A) Diffferential 3′UTR usage  
Names	3' Pos1	3' Pos2	Position	Orientation	Maximal.change	Maximal.switch	Category	Prof1	Prof2	Normalized1	Normalized2	Ind1	Ind2	Stop1	Stop2	Length1	Length2	Type
ENSMUSG00000048583.16|Igf2	142651966	142653548	chr7:142650765-142666816	-	0.595028	TRUE	Neurite<Soma	10.0|38.0|24.0	11.0|184.0|2527.0	0.1388889|0.5277778|0.33333334	0.004041146|0.06759735|0.9283615	2	1	142653818	142653818	270	1852	APA
ENSMUSG00000023764.18|Sfi1	3131937	3185568	chr11:3131849-3193463	-	0.554327	TRUE	Neurite<Soma	44.0|9.0	8.0|21.0	0.8301887|0.16981132	0.27586207|0.7241379	1	0	3185970	3132029	402	92	ALE
ENSMUSG00000002413.15|Braf	39603240	39606083	chr6:39603236-39725463	-	0.540043	TRUE	Neurite<Soma	90.0|25.0|11.0	23.0|40.0|69.0	0.71428573|0.1984127|0.08730159	0.17424242|0.3030303|0.52272725	2	0	39610384	39610384	4301	7144	APA
ENSMUSG00000049106.7|Dcaf5	80335848	80338509	chr12:80335847-80436601	-	0.535263	TRUE	Neurite<Soma	107.0|10.0|24.0	36.0|35.0|90.0	0.75886524|0.07092199|0.17021276	0.22360249|0.2173913|0.5590062	2	0	80338512	80338512	3	2664	APA
ENSMUSG00000046223.10|Plaur	24475967	24475730	chr7:24462483-24475967	+	0.530383	TRUE	Neurite<Soma	15.0|4.0	57.0|163.0	0.7894737|0.21052632	0.2590909|0.7409091	1	0	24475468	24475468	262	499	APA
ENSMUSG00000066829.7|Zfp810	22276749	22277532	chr9:22276747-22307648	-	0.528985	TRUE	Neurite<Soma	16.0|7.0	2.0|10.0	0.6956522|0.3043478	0.16666667|0.8333333	1	0	22278227	22278227	695	1478	APA
ENSMUSG00000030313.15|Dennd5b	148988072	148990088	chr6:148988070-149101680	-	0.501931	TRUE	Neurite<Soma	122.0|31.0	26.0|62.0	0.79738563|0.20261438	0.29545453|0.70454544	1	0	148993708	148993708	3620	5636	APA
ENSMUSG00000036990.13|Otud4	79677668	79677333	chr8:79639617-79677724	+	0.497198	TRUE	Neurite<Soma	225.0|5.0|13.0|11.0	314.0|15.0|17.0|407.0	0.88582677|0.01968504|0.051181104|0.04330709	0.41699868|0.01992032|0.022576362|0.54050463	3	0	79673979	79673979	3354	3689	APA
ENSMUSG00000040990.17|Sh3kbp1	159974661	159974149	chrX:159627271-159978069	+	0.490255	TRUE	Neurite<Soma	11.0|18.0	20.0|3.0	0.37931034|0.62068963	0.8695652|0.13043478	0	1	159973163	159973163	986	1498	APA
ENSMUSG00000031631.15|Cfap97	46195584	46193663	chr8:46151770-46195590	+	0.481459	TRUE	Neurite<Soma	9.0|13.0|9.0|4.0	7.0|8.0|4.0|28.0	0.25714287|0.37142858|0.25714287|0.114285715	0.14893617|0.17021276|0.08510638|0.59574467	3	1	46192709	46192709	954	2875	APA
ENSMUSG00000017144.8|Rnd3	51130475	51132427	chr2:51130437-51149111	-	0.481295	TRUE	Neurite<Soma	58.0|7.0|7.0|6.0	32.0|13.0|38.0|39.0	0.74358976|0.08974359|0.08974359|0.07692308	0.26229507|0.10655738|0.3114754|0.31967214	3	0	51133959	51132296	1532	1821	ALE
ENSMUSG00000054676.15|1600014C10Rik	38197563	38196591	chr7:38183216-38197568	+	0.472031	TRUE	Neurite<Soma	16.0|29.0	24.0|5.0	0.35555556|0.64444447	0.82758623|0.1724138	0	1	38194792	38194792	1799	2771	APA
ENSMUSG00000018363.16|Smurf2	106820083	106821338	chr11:106820065-106920715	-	0.468783	TRUE	Neurite<Soma	43.0|4.0|7.0	24.0|38.0|8.0	0.7962963|0.074074075|0.12962963	0.34285715|0.54285717|0.114285715	1	0	106822667	106822667	1329	2584	APA
ENSMUSG00000020052.9|Ascl1	87490843	87491323	chr10:87490818-87493660	-	0.465241	TRUE	Neurite<Soma	36.0|8.0	6.0|11.0	0.8181818|0.18181819	0.3529412|0.64705884	1	0	87492395	87492395	711	1191	APA
ENSMUSG00000002846.9|Timmdc1	38498351	38498483	chr16:38498346-38522663	-	0.458586	TRUE	Neurite<Soma	32.0|13.0	25.0|74.0	0.7111111|0.2888889	0.25252524|0.74747473	1	0	38498935	38498935	452	584	APA
ENSMUSG00000026657.16|Frmd4a	4614037	4612622	chr2:4017743-4614043	+	0.453253	TRUE	Neurite<Soma	17.0|78.0|9.0	214.0|109.0|24.0	0.16346154|0.75|0.086538464	0.6167147|0.31412104|0.06916427	0	1	4611066	4611066	1556	2971	APA
ENSMUSG00000028247.2|Coq3	21912162	21910757	chr4:21879672-21912162	+	0.450142	TRUE	Neurite<Soma	17.0|10.0	7.0|32.0	0.6296296|0.37037036	0.17948718|0.82051283	1	0	21910636	21910636	121	1526	APA
ENSMUSG00000032309.15|Fbxo22	55224431	55224015	chr9:55208924-55224433	+	0.446631	TRUE	Neurite<Soma	56.0|13.0	50.0|87.0	0.8115942|0.1884058	0.3649635|0.63503647	1	0	55223654	55223654	361	777	APA
ENSMUSG00000092252.1;ENSMUSG00000092486.1|2610524H06Rik;Gm20499	114821937	114822386	chr5:114809035-114823468	-	0.445931	TRUE	Neurite<Soma	54.0|24.0	17.0|52.0	0.6923077|0.30769232	0.24637681|0.7536232	1	0	114822441	114822441	55	504	APA
ENSMUSG00000029670.12|Ing3	21976029	21974132	chr6:21949570-21976038	+	0.4375	TRUE	Neurite<Soma	12.0|4.0	5.0|11.0	0.75|0.25	0.3125|0.6875	1	0	21973696	21973696	436	2333	APA
ENSMUSG00000033502.14|Cdc14a	116272554	116273598	chr3:116272552-116424032	-	0.436508	TRUE	Neurite<Soma	13.0|5.0	14.0|35.0	0.7222222|0.2777778	0.2857143|0.71428573	1	0	116274681	116274681	1083	2127	APA
ENSMUSG00000051950.10|B3glct	149762598	149759883	chr5:149678229-149762599	+	0.434648	TRUE	Neurite<Soma	54.0|20.0	18.0|43.0	0.7297297|0.27027026	0.29508197|0.704918	1	0	149759603	149759603	280	2995	APA
ENSMUSG00000063273.11|Naa15	51475457	51473032	chr3:51415147-51476507	+	0.434377	TRUE	Neurite<Soma	8.0|16.0|9.0|20.0	6.0|134.0|20.0|22.0	0.1509434|0.3018868|0.16981132|0.3773585	0.032967035|0.73626375|0.10989011|0.12087912	1	3	51472797	51472797	235	2660	APA
ENSMUSG00000024063.12|Lbh	72941946	72939879	chr17:72918304-72941942	+	0.433743	FALSE	Neurite<Soma	1454.0|26.0	293.0|241.0	0.9824324|0.017567568	0.5486891|0.45131087	1	0	72939441	72939441	438	2505	APA
ENSMUSG00000057440.7|Mpp7	7348112	7348722	chr18:7347961-7626863	-	0.430717	TRUE	Neurite<Soma	43.0|5.0	60.0|69.0	0.8958333|0.104166664	0.4651163|0.53488374	1	0	7350967	7350967	2245	2855	APA
ENSMUSG00000033964.12|Zbtb41	139453002	139449171	chr1:139422287-139453005	+	0.428361	TRUE	Neurite<Soma	162.0|14.0|27.0	78.0|93.0|16.0	0.79802954|0.06896552|0.13300492	0.4171123|0.4973262|0.0855615	1	0	139447527	139447527	1644	5475	APA
ENSMUSG00000087403.9|Kantr	152294832	152296962	chrX:152294827-152327495	-	0.425733	TRUE	Neurite<Soma	50.0|11.0	13.0|20.0	0.8196721|0.18032786	0.3939394|0.6060606	1	0	152297868	152297868	906	3036	APA
ENSMUSG00000062866.16|Phactr2	13211263	13213824	chr10:13207716-13474412	-	0.425494	TRUE	Soma<Neurite	9.0|5.0|34.0	18.0|125.0|93.0	0.1875|0.104166664|0.7083333	0.076271184|0.529661|0.3940678	2	1	13214260	13214260	436	2997	APA
ENSMUSG00000020431.5|Adcy1	7178043	7175658	chr11:7063488-7178506	+	0.421429	TRUE	Neurite<Soma	24.0|9.0|44.0	7.0|10.0|3.0	0.3116883|0.116883114|0.5714286	0.35|0.5|0.15	1	2	7169712	7169712	5946	8331	APA
ENSMUSG00000043432.7|Leng9	4147807	4148181	chr7:4147914-4150374	-	0.41958	TRUE	Neurite<Soma	32.0|12.0	4.0|9.0	0.72727275|0.27272728	0.30769232|0.6923077	1	0	4148220	4148220	39	413	APA
ENSMUSG00000036197.15|Gxylt1	93239740	93240846	chr15:93239741-93275161	-	0.419495	TRUE	Neurite<Soma	199.0|35.0|6.0|17.0|2.0	1027.0|1264.0|497.0|125.0|31.0	0.76833975|0.13513513|0.023166023|0.06563707|0.0077220076	0.3488451|0.4293478|0.16881794|0.04245924|0.010529892	1	0	93245629	93245629	4310	5416	APA
ENSMUSG00000051367.8|Six1	73041830	73041962	chr12:73041826-73047179	-	0.416667	TRUE	Soma<Neurite	3.0|9.0	4.0|2.0	0.25|0.75	0.6666667|0.33333334	1	0	73043537	73043537	1575	1707	APA
ENSMUSG00000041058.15|Wwp1	19608394	19611576	chr4:19608302-19708993	-	0.416667	TRUE	Neurite<Soma	2.0|12.0|2.0	13.0|15.0|17.0	0.125|0.75|0.125	0.2888889|0.33333334|0.37777779	2	1	19611716	19611716	140	3322	APA
ENSMUSG00000016477.17|E2f3	29906584	29906778	chr13:29906574-29985668	-	0.416267	TRUE	Neurite<Soma	89.0|4.0|26.0	65.0|78.0|53.0	0.7478992|0.033613447|0.2184874	0.33163264|0.39795917|0.27040815	1	0	29909905	29909905	3127	3321	APA
ENSMUSG00000031511.15|Arhgef7	11835213	11827148	chr8:11727720-11835219	+	0.414911	TRUE	Soma<Neurite	441.0|161.0	54.0|116.0	0.73255813|0.26744187	0.31764707|0.68235296	0	1	11824716	11833089	2432	2124	ALE
ENSMUSG00000031626.17|Sorbs2	45827904	45826130	chr8:45507787-45827906	+	0.414286	TRUE	Neurite<Soma	28.0|12.0	4.0|10.0	0.7|0.3	0.2857143|0.71428573	1	0	45825803	45825803	327	2101	APA
ENSMUSG00000031737.11|Irx5	92361454	92360976	chr8:92357624-92376286	+	0.412871	TRUE	Neurite<Soma	72.0|29.0	12.0|28.0	0.7128713|0.28712872	0.3|0.7	1	0	92360893	92360893	83	561	APA
ENSMUSG00000028613.14|Lrp8	107876832	107872807	chr4:107802276-107876840	+	0.41204	FALSE	Neurite<Soma	12.0|32.0|222.0|33.0	22.0|28.0|38.0|27.0	0.040133778|0.10702341|0.7424749|0.110367894	0.19130434|0.24347825|0.33043477|0.2347826	0	2	107872308	107872308	499	4524	APA
ENSMUSG00000066798.3|Zbtb6	37425504	37425831	chr2:37425499-37443171	-	0.410984	TRUE	Neurite<Soma	83.0|23.0|7.0	44.0|67.0|25.0	0.7345133|0.20353982|0.061946902	0.32352942|0.49264705|0.18382353	1	0	37428645	37428645	2814	3141	APA
ENSMUSG00000030226.12|Lmo3	138362920	138364481	chr6:138362917-138581968	-	0.407692	TRUE	Neurite<Soma	33.0|32.0	1.0|9.0	0.50769234|0.4923077	0.1|0.9	1	0	138365944	138365944	1463	3024	APA
ENSMUSG00000092060.4|Bend4	67392150	67396812	chr5:67392146-67428310	-	0.407011	TRUE	Neurite<Soma	508.0|11.0|51.0|4.0|14.0	939.0|113.0|965.0|16.0|22.0	0.8639456|0.018707482|0.0867347|0.006802721|0.023809524	0.4569343|0.054987833|0.46958637|0.007785888|0.010705596	2	0	67398238	67398238	1426	6088	APA
ENSMUSG00000037070.9|Rbmxl1	78505272	78505462	chr8:78505270-78508898	-	0.401915	TRUE	Neurite<Soma	67.0|33.0	63.0|172.0	0.67|0.33	0.2680851|0.7319149	1	0	78505548	78505548	86	276	APA
ENSMUSG00000024513.16|Mbd2	70626127	70582912	chr18:70568188-70626131	+	0.401042	TRUE	Soma<Neurite	26.0|12.0|10.0	9.0|28.0|27.0	0.5416667|0.25|0.20833333	0.140625|0.4375|0.421875	0	2	70582452	70622706	460	479	ALE
ENSMUSG00000036533.8|Cdc42ep3	79334007	79334504	chr17:79334024-79355091	-	0.4	TRUE	Neurite<Soma	30.0|20.0	6.0|24.0	0.6|0.4	0.2|0.8	1	0	79334727	79334727	223	720	APA
ENSMUSG00000026696.15|Vamp4	162599078	162595270	chr1:162570514-162599084	+	0.398384	TRUE	Neurite<Soma	51.0|122.0	61.0|27.0	0.2947977|0.70520234	0.6931818|0.3068182	0	1	162594571	162597074	699	2004	ALE
ENSMUSG00000007989.6|Fzd3	65201024	65202338	chr14:65201025-65262463	-	0.398084	TRUE	Soma<Neurite	39.0|135.0	56.0|34.0	0.22413793|0.7758621	0.62222224|0.37777779	1	0	65202721	65202721	383	1697	APA
ENSMUSG00000073643.11|Wdfy1	79703046	79705217	chr1:79702261-79776143	-	0.396091	TRUE	Neurite<Soma	29.0|9.0|9.0	19.0|46.0|21.0	0.61702126|0.19148937|0.19148937	0.22093023|0.53488374|0.24418604	1	0	79705513	79705513	296	2467	APA
ENSMUSG00000022965.7|Ifngr2	91564000	91563165	chr16:91547071-91565169	+	0.393548	TRUE	Neurite<Soma	12.0|81.0	81.0|74.0	0.12903225|0.87096775	0.5225806|0.47741935	0	1	91563002	91563002	163	998	APA
ENSMUSG00000027523.19|Gnas	174346740	174338082	chr2:174284319-174346744	+	0.391498	FALSE	Soma<Neurite	220.0|261.0	28.0|397.0	0.45738044|0.5426195	0.065882355|0.9341177	0	1	174285432	174300214	625	1401	ALE
ENSMUSG00000034187.18|Nsf	103821785	103822601	chr11:103821781-103954056	-	0.390612	TRUE	Neurite<Soma	133.0|60.0	140.0|329.0	0.68911916|0.31088084	0.29850745|0.70149255	1	0	103823240	103823240	639	1455	APA
ENSMUSG00000042724.7|Map3k9	81714958	81721010	chr12:81714949-81781170	-	0.38862	TRUE	Neurite<Soma	44.0|7.0|8.0	5.0|6.0|3.0	0.7457627|0.118644066|0.13559322	0.35714287|0.42857143|0.21428572	1	0	81722041	81722041	1031	7083	APA
ENSMUSG00000051235.9|Gen1	11239741	11240365	chr12:11239740-11265797	-	0.38598	TRUE	Neurite<Soma	27.0|6.0|4.0	22.0|12.0|30.0	0.7297297|0.16216215|0.10810811	0.34375|0.1875|0.46875	2	0	11241257	11241257	892	1516	APA
ENSMUSG00000030779.15|Rbbp6	123002556	122979017	chr7:122965685-123002557	+	0.385969	TRUE	Soma<Neurite	103.0|317.0|38.0	135.0|68.0|18.0	0.22489083|0.69213974|0.082969435	0.61085975|0.30769232|0.08144797	1	0	122978678	123002141	339	415	ALE
ENSMUSG00000041757.16|Plekha6	133303430	133301216	chr1:133164209-133303435	+	0.385878	FALSE	Neurite<Soma	23.0|11.0|160.0|9.0	29.0|10.0|35.0|13.0	0.113300495|0.054187194|0.7881773|0.044334974	0.33333334|0.11494253|0.40229884|0.14942528	0	2	133299032	133299032	1519	3733	APA
ENSMUSG00000001440.5|Kpnb1	97159717	97161798	chr11:97159713-97187881	-	0.385497	TRUE	Neurite<Soma	76.0|146.0|35.0|67.0	46.0|283.0|419.0|101.0	0.2345679|0.45061728|0.108024694|0.20679012	0.05418139|0.33333334|0.49352178|0.11896349	2	0	97163354	97163354	885	2966	APA
ENSMUSG00000015002.17|Efr3a	65873807	65872020	chr15:65787039-65873816	+	0.384659	TRUE	Neurite<Soma	39.0|14.0|13.0	33.0|59.0|68.0	0.59090906|0.21212122|0.1969697	0.20625|0.36875|0.425	2	0	65871255	65871255	765	2552	APA
ENSMUSG00000030861.15|Acadsb	131446206	131444754	chr7:131410600-131448944	+	0.384126	TRUE	Neurite<Soma	12.0|81.0	78.0|74.0	0.12903225|0.87096775	0.5131579|0.4868421	0	1	131443735	131444304	1019	1902	ALE
ENSMUSG00000000708.14|Kat2b	53672720	53671425	chr17:53566970-53672720	+	0.38374	TRUE	Neurite<Soma	67.0|10.0|5.0	26.0|29.0|5.0	0.81707317|0.12195122|0.06097561	0.43333334|0.48333332|0.083333336	1	0	53670865	53670865	560	1855	APA
ENSMUSG00000058835.14|Abi1	22940546	22941530	chr2:22940072-23040241	-	0.3834	TRUE	Neurite<Soma	41.0|79.0|137.0|11.0|18.0	56.0|87.0|158.0|24.0|262.0	0.14335664|0.27622378|0.47902098|0.03846154|0.062937066	0.09540034|0.14821124|0.26916525|0.040885862|0.4463373	4	2	22941874	22941874	344	1328	APA
ENSMUSG00000001300.16|Efnb2	8617465	8619018	chr8:8617433-8661242	-	0.382353	TRUE	Neurite<Soma	73.0|53.0|18.0|9.0	20.0|24.0|56.0|12.0	0.47712418|0.34640524|0.11764706|0.05882353	0.17857143|0.21428572|0.5|0.10714286	2	0	8620590	8620590	1572	3125	APA
ENSMUSG00000034724.17|Cnot6l	96070339	96075139	chr5:96070332-96164171	-	0.381362	TRUE	Neurite<Soma	118.0|29.0|8.0|25.0	34.0|42.0|6.0|42.0	0.65555555|0.16111112|0.044444446|0.1388889	0.27419356|0.33870968|0.048387095|0.33870968	3	0	96077182	96077182	2043	6843	APA
ENSMUSG00000017376.15|Nlk	78567170	78568723	chr11:78567167-78697373	-	0.378519	TRUE	Neurite<Soma	708.0|68.0|18.0|117.0	177.0|40.0|42.0|185.0	0.777168|0.07464325|0.019758508|0.12843029	0.39864865|0.09009009|0.0945946|0.41666666	3	0	78568923	78568923	200	1753	APA
ENSMUSG00000038084.16|Opa1	29654586	29652136	chr16:29579333-29654884	+	0.375175	TRUE	Neurite<Soma	8.0|29.0|134.0	26.0|58.0|58.0	0.046783626|0.16959064|0.7836257	0.18309858|0.4084507|0.4084507	1	2	29648998	29648998	396	2846	APA
ENSMUSG00000027361.15|Gabpb1	126628913	126639099	chr2:126627441-126676337	-	0.374758	TRUE	Neurite<Soma	55.0|18.0|9.0|5.0	26.0|28.0|29.0|18.0	0.6321839|0.20689656|0.10344828|0.057471264	0.25742576|0.27722773|0.28712872|0.17821783	2	0	126639183	126630232	84	1319	ALE
ENSMUSG00000041530.16|Ago1	126435015	126439037	chr4:126435011-126468583	-	0.37395	TRUE	Neurite<Soma	154.0|8.0|42.0	40.0|20.0|45.0	0.75490195|0.039215688|0.20588236	0.3809524|0.1904762|0.42857143	2	0	126439505	126439505	468	4490	APA
ENSMUSG00000008859.7|Rala	17880578	17882312	chr13:17880574-17944239	-	0.373497	TRUE	Neurite<Soma	245.0|43.0|8.0|109.0	80.0|24.0|10.0|205.0	0.60493827|0.10617284|0.019753087|0.2691358	0.2507837|0.075235106|0.031347964|0.6426332	3	0	17882381	17882381	69	1803	APA
ENSMUSG00000029413.14|Naaa	92258341	92258514	chr5:92257658-92278170	-	0.370892	TRUE	Neurite<Soma	16.0|8.0	21.0|50.0	0.6666667|0.33333334	0.29577464|0.70422536	1	0	92259558	92259558	434	607	APA
ENSMUSG00000030127.15|Cops7a	124958453	124958900	chr6:124958412-124965538	-	0.370317	TRUE	Neurite<Soma	67.0|5.0|25.0	56.0|5.0|103.0	0.69072163|0.05154639|0.25773194	0.34146342|0.030487806|0.6280488	2	0	124959600	124958729	700	276	ALE
ENSMUSG00000026991.20|Pkp4	59355204	59354818	chr2:59160849-59355208	+	0.369597	FALSE	Neurite<Soma	61.0|62.0	59.0|408.0	0.49593496|0.50406504	0.12633833|0.8736617	1	0	59354445	59354445	373	759	APA
ENSMUSG00000026102.9|Inpp1	52788877	52789422	chr1:52785426-52817688	-	0.368328	TRUE	Soma<Neurite	17.0|38.0	21.0|10.0	0.3090909|0.6909091	0.67741936|0.32258064	1	0	52789670	52789670	248	793	APA
ENSMUSG00000026667.14|Uhmk1	170193427	170196285	chr1:170193419-170215397	-	0.365135	FALSE	Neurite<Soma	114.0|9.0|5.0	134.0|92.0|29.0	0.890625|0.0703125|0.0390625	0.5254902|0.36078432|0.11372549	1	0	170200005	170200005	3720	6578	APA
ENSMUSG00000037062.13|Sh3glb1	144686912	144691068	chr3:144683677-144720335	-	0.364324	TRUE	Neurite<Soma	6.0|195.0|10.0|117.0	20.0|122.0|86.0|302.0	0.018292682|0.5945122|0.030487806|0.3567073	0.03773585|0.23018868|0.16226415|0.56981134	3	1	144691427	144691427	359	4515	APA
ENSMUSG00000032913.13|Lrig2	104453984	104457128	chr3:104396417-104511856	-	0.362218	TRUE	Neurite<Soma	229.0|194.0	55.0|252.0	0.54137117|0.45862883	0.1791531|0.8208469	1	0	104457767	104457767	639	3783	APA
ENSMUSG00000037503.12|Fam168b	34813227	34817123	chr1:34813218-34843065	-	0.361907	FALSE	Neurite<Soma	820.0|25.0|48.0	469.0|35.0|339.0	0.91825306|0.027995521|0.0537514	0.55634636|0.041518386|0.40213522	2	0	34818016	34818016	301	4197	APA
ENSMUSG00000051910.13|Sox6	115470873	115474472	chr7:115470871-116038744	-	0.361905	TRUE	Neurite<Soma	22.0|13.0	4.0|11.0	0.62857145|0.37142858	0.26666668|0.73333335	1	0	115476920	115476920	2448	6047	APA
ENSMUSG00000043004.13|Gng2	19872560	19875216	chr14:19872558-19977627	-	0.361417	TRUE	Neurite<Soma	133.0|93.0|80.0	42.0|167.0|42.0	0.43464053|0.30392158|0.26143792	0.16733068|0.66533864|0.16733068	1	0	19875809	19875809	593	3249	APA
ENSMUSG00000053253.16|Ndfip2	105308869	105308540	chr14:105258572-105309298	+	0.360784	TRUE	Neurite<Soma	32.0|10.0|9.0	16.0|33.0|11.0	0.627451|0.19607843|0.1764706	0.26666668|0.55|0.18333334	1	0	105304831	105304831	430	759	APA
ENSMUSG00000054226.13|Tprkb	85930280	85928882	chr6:85911876-85930284	+	0.359532	TRUE	Neurite<Soma	10.0|36.0	30.0|22.0	0.2173913|0.7826087	0.5769231|0.42307693	0	1	85928859	85928859	23	1421	APA
ENSMUSG00000032497.16|Lrrfip2	111225667	111225325	chr9:111117591-111225668	+	0.358852	TRUE	Neurite<Soma	24.0|9.0	7.0|12.0	0.72727275|0.27272728	0.36842105|0.6315789	1	0	111224057	111224057	1268	1610	APA
ENSMUSG00000098557.1|Kctd12	102976587	102980456	chr14:102976580-102982637	-	0.35856	TRUE	Neurite<Soma	66.0|12.0|7.0	28.0|10.0|29.0	0.7764706|0.14117648|0.08235294	0.41791046|0.14925373|0.43283582	2	0	102981459	102981459	1003	4872	APA
ENSMUSG00000020610.16|Amz2	109438146	109436757	chr11:109425945-109452372	+	0.356592	TRUE	Neurite<Soma	16.0|116.0|61.0	20.0|33.0|82.0	0.08290155|0.60103625|0.31606218	0.14814815|0.24444444|0.6074074	2	1	109436712	109436712	45	1434	APA
ENSMUSG00000026234.12|Ncl	86349631	86350000	chr1:86344718-86359400	-	0.355831	FALSE	Neurite<Soma	24.0|19.0|44.0|75.0|83.0|9.0	15.0|13.0|65.0|130.0|514.0|16.0	0.09448819|0.07480315|0.17322835|0.2952756|0.32677165|0.035433073	0.01992032|0.017264277|0.08632138|0.17264277|0.68260294|0.02124834	4	3	86350622	86350622	622	991	APA
ENSMUSG00000032883.15|Acsl3	78706974	78706832	chr1:78657824-78707743	+	0.355826	FALSE	Neurite<Soma	16.0|92.0|5.0	43.0|44.0|9.0	0.14159292|0.8141593|0.044247787	0.44791666|0.45833334|0.09375	0	1	78706412	78706412	420	562	APA
ENSMUSG00000024317.14|Rnf138	21027528	21027433	chr18:21001340-21028223	+	0.355385	TRUE	Neurite<Soma	13.0|13.0|24.0	6.0|16.0|4.0	0.26|0.26|0.48	0.23076923|0.61538464|0.15384616	1	2	21026151	21026151	1282	1377	APA
ENSMUSG00000031959.15|Wdr59	111449689	111450318	chr8:111448796-111522092	-	0.354809	TRUE	Soma<Neurite	8.0|11.0	45.0|13.0	0.42105263|0.57894737	0.7758621|0.22413793	1	0	111450846	111450846	528	1157	APA
ENSMUSG00000027770.5|Dhx36	62468016	62470083	chr3:62468012-62507004	-	0.353561	TRUE	Neurite<Soma	141.0|70.0	45.0|98.0	0.66824645|0.33175355	0.3146853|0.6853147	1	0	62470564	62470564	481	2548	APA
ENSMUSG00000036825.12|Ssx2ip	146440135	146438911	chr3:146404641-146440144	+	0.352248	TRUE	Neurite<Soma	10.0|49.0	36.0|33.0	0.16949153|0.8305085	0.5217391|0.47826087	0	1	146438827	146438827	84	1308	APA
ENSMUSG00000021765.7|Fst	114452289	114453314	chr13:114452261-114458730	-	0.351371	TRUE	Neurite<Soma	182.0|36.0|73.0	272.0|49.0|486.0	0.6254296|0.12371134|0.2508591	0.3370508|0.06071871|0.6022305	2	0	114453425	114453425	111	1136	APA
ENSMUSG00000025104.13|Hdgfrp3	81881253	81883204	chr7:81881250-81934473	-	0.349908	FALSE	Neurite<Soma	165.0|12.0|34.0	26.0|24.0|9.0	0.7819905|0.056872036|0.16113745	0.44067797|0.40677965|0.15254237	1	0	81886080	81886080	2876	4827	APA
ENSMUSG00000053950.10|Adnp2	80127043	80127155	chr18:80126310-80151482	-	0.349405	TRUE	Neurite<Soma	29.0|6.0	23.0|25.0	0.82857144|0.17142858	0.47916666|0.5208333	1	0	80127697	80127697	542	654	APA
ENSMUSG00000070972.13|Dnajc25	59025573	59020246	chr4:58995061-59025573	+	0.34927	FALSE	Neurite<Soma	6.0|180.0|13.0|8.0	87.0|141.0|35.0|8.0	0.028985508|0.8695652|0.062801935|0.038647342	0.3210332|0.5202952|0.12915128|0.029520296	0	1	59020172	59022680	74	2893	ALE
ENSMUSG00000043323.16|Fbrsl1	110361754	110362791	chr5:110361753-110448503	-	0.34891	TRUE	Neurite<Soma	88.0|72.0|86.0	22.0|145.0|59.0	0.35772356|0.29268292|0.3495935	0.097345136|0.6415929|0.26106194	1	0	110363044	110363044	253	1290	APA
ENSMUSG00000059921.15|Unc5c	141834465	141830538	chr3:141465215-141834924	+	0.348818	FALSE	Soma<Neurite	17.0|25.0|32.0	3.0|4.0|25.0	0.22972973|0.33783785|0.43243244	0.09375|0.125|0.78125	1	2	141828569	141828569	1969	5896	APA
ENSMUSG00000032553.14;ENSMUSG00000032554.15;ENSMUSG00000090639.1|Gm20425;Srprb;Trf	103189090	103208877	chr9:103188031-103230444	-	0.347927	TRUE	Soma<Neurite	43.0|123.0|120.0	50.0|23.0|207.0	0.15034965|0.43006992|0.41958043	0.17857143|0.08214286|0.7392857	1	2	103209046	103190210	169	1120	ALE
ENSMUSG00000021188.14|Trip11	101835364	101836798	chr12:101834042-101913267	-	0.345238	TRUE	Soma<Neurite	4.0|8.0	19.0|9.0	0.33333334|0.6666667	0.6785714|0.32142857	1	0	101837548	101837548	750	2184	APA
ENSMUSG00000025899.14|Alkbh8	3391147	3386175	chr9:3335139-3391154	+	0.3446	TRUE	Neurite<Soma	20.0|76.0|3.0	36.0|33.0|9.0	0.2020202|0.7676768|0.030303031	0.46153846|0.42307693|0.115384616	0	1	3385596	3385596	579	5551	APA
ENSMUSG00000068284.14|Usf3	44227463	44222866	chr16:44173245-44227465	+	0.344595	TRUE	Neurite<Soma	21.0|7.0	15.0|22.0	0.75|0.25	0.4054054|0.5945946	1	0	44221821	44221821	1045	5642	APA
ENSMUSG00000020661.15|Dnmt3a	3914441	3907804	chr12:3806526-3914443	+	0.34309	TRUE	Neurite<Soma	166.0|49.0|18.0|181.0|9.0|17.0|86.0|98.0	441.0|29.0|9.0|79.0|5.0|12.0|90.0|59.0	0.26602563|0.07852564|0.028846154|0.2900641|0.014423077|0.02724359|0.13782051|0.15705128	0.609116|0.04005525|0.012430939|0.109116025|0.0069060773|0.016574586|0.12430939|0.081491716	0	3	3907744	3907744	60	3208	APA
ENSMUSG00000008475.13|Arpc5	152775578	152775284	chr1:152766541-152775597	+	0.342987	FALSE	Neurite<Soma	473.0|68.0	475.0|419.0	0.87430686|0.12569316	0.5313199|0.46868008	1	0	152774319	152774319	965	1259	APA
ENSMUSG00000031202.5|Rab39b	75572058	75574207	chrX:75572045-75578231	-	0.342891	TRUE	Neurite<Soma	56.0|37.0	7.0|20.0	0.60215056|0.39784947	0.25925925|0.7407407	1	0	75574583	75574583	376	2525	APA
ENSMUSG00000021540.16|Smad5	56742360	56739937	chr13:56703009-56742377	+	0.34288	FALSE	Neurite<Soma	6.0|61.0	32.0|42.0	0.08955224|0.9104478	0.43243244|0.5675676	0	1	56737475	56737475	2462	4885	APA
ENSMUSG00000039252.11|Lgi2	52533519	52537864	chr5:52533516-52566462	-	0.341803	TRUE	Neurite<Soma	94.0|20.0	14.0|15.0	0.8245614|0.1754386	0.4827586|0.51724136	1	0	52537965	52537965	101	4446	APA
ENSMUSG00000032549.7|Rab6b	103185269	103181509	chr9:103111786-103185276	+	0.337867	FALSE	Neurite<Soma	802.0|885.0|53.0	413.0|2735.0|83.0	0.46091953|0.5086207|0.030459771	0.1278242|0.84648716|0.02568864	1	0	103181243	103181243	266	4026	APA
ENSMUSG00000036712.15|Cyld	88751945	88748451	chr8:88697027-88751945	+	0.337427	TRUE	Neurite<Soma	77.0|95.0|5.0	129.0|34.0|4.0	0.43502825|0.53672314|0.028248588	0.7724551|0.2035928|0.023952097	0	1	88747010	88747010	1441	4935	APA
ENSMUSG00000042410.15|Agps	75931348	75929647	chr2:75832176-75931350	+	0.337132	TRUE	Neurite<Soma	6.0|59.0|19.0|53.0	10.0|13.0|39.0|77.0	0.04379562|0.43065694|0.13868614|0.38686132	0.07194245|0.09352518|0.28057554|0.5539568	3	1	75926040	75926040	3607	5308	APA
ENSMUSG00000027680.15|Fxr1	34069971	34046529	chr3:34019942-34070322	+	0.336847	TRUE	Neurite<Soma	33.0|110.0|19.0|16.0|249.0	381.0|235.0|18.0|42.0|244.0	0.077283375|0.25761124|0.044496488|0.037470724|0.58313817	0.41413045|0.25543478|0.019565217|0.045652173|0.2652174	0	4	34046289	34068930	240	1041	ALE
ENSMUSG00000033004.14|Mycbp2	103113413	103113664	chr14:103113410-103346800	-	0.336542	FALSE	Neurite<Soma	115.0|11.0|18.0	67.0|52.0|26.0	0.7986111|0.07638889|0.125	0.46206897|0.3586207|0.17931035	1	0	103114122	103114122	458	709	APA
ENSMUSG00000031586.16|Rbpms	33782644	33782891	chr8:33782642-33929863	-	0.333317	TRUE	Neurite<Soma	38.0|23.0|19.0|18.0	80.0|79.0|40.0|213.0	0.3877551|0.23469388|0.19387755|0.18367347	0.19417475|0.19174758|0.097087376|0.5169903	3	0	33784183	33784183	1292	1539	APA
ENSMUSG00000015176.9|Nolc1	46085528	46084459	chr19:46075862-46085528	+	0.332766	TRUE	Neurite<Soma	181.0|48.0	81.0|96.0	0.790393|0.20960699	0.45762712|0.5423729	1	0	46084167	46084167	292	1361	APA
ENSMUSG00000034801.13|Sos2	69583766	69584840	chr12:69583765-69681852	-	0.332211	TRUE	Neurite<Soma	190.0|55.0	129.0|162.0	0.7755102|0.2244898	0.44329897|0.556701	1	0	69585125	69585125	285	1359	APA
ENSMUSG00000032512.7|Wdr48	119926585	119925260	chr9:119894877-119926587	+	0.331892	FALSE	Neurite<Soma	66.0|8.0	42.0|33.0	0.8918919|0.10810811	0.56|0.44	1	0	119924801	119924801	459	1784	APA
ENSMUSG00000047694.12|Yipf6	98948905	98948138	chrX:98936315-98949017	+	0.330745	TRUE	Neurite<Soma	16.0|10.0|17.0|19.0	6.0|21.0|49.0|5.0	0.2580645|0.16129032|0.27419356|0.30645162	0.074074075|0.25925925|0.60493827|0.061728396	2	3	98944985	98944985	3153	3920	APA
ENSMUSG00000048222.3|Mfap1b	121460960	121461160	chr2:121460234-121474067	-	0.328506	FALSE	Neurite<Soma	26.0|5.0	25.0|24.0	0.83870965|0.16129032	0.5102041|0.48979592	1	0	121462124	121462124	964	1164	APA
ENSMUSG00000028719.8|Cmpk1	114959336	114961579	chr4:114959335-114987241	-	0.327804	TRUE	Neurite<Soma	91.0|81.0|20.0	19.0|72.0|39.0	0.47395834|0.421875|0.104166664	0.14615385|0.5538462|0.3	2	0	114961716	114961716	137	2380	APA
ENSMUSG00000040209.12|Zfp704	9427021	9438298	chr3:9427019-9610085	-	0.327586	TRUE	Neurite<Soma	16.0|5.0|8.0	6.0|12.0|6.0	0.55172414|0.1724138|0.27586207	0.25|0.5|0.25	1	0	9438789	9438789	491	11768	APA
ENSMUSG00000031826.20;ENSMUSG00000089704.9;ENSMUSG00000092329.1|Galnt2;Gm20388;Usp10	124345609	119957557	chr8:119910359-124345722	+	0.324867	FALSE	Soma<Neurite	98.0|83.0|207.0	73.0|108.0|1097.0	0.2525773|0.21391752|0.53350514	0.057120502|0.08450704|0.85837245	0	2	119956767	124343455	790	2154	ALE
ENSMUSG00000031673.6|Cdh11	102632996	102633485	chr8:102632094-102785642	-	0.324675	TRUE	Neurite<Soma	18.0|10.0	7.0|15.0	0.64285713|0.35714287	0.3181818|0.6818182	1	0	102634316	102634316	831	1320	APA
ENSMUSG00000026872.17|Zeb2	44987123	44988401	chr2:44983631-45117395	-	0.324561	TRUE	Neurite<Soma	18.0|15.0|12.0	9.0|25.0|4.0	0.4|0.33333334|0.26666668	0.23684211|0.65789473|0.10526316	1	0	44988575	44988575	174	1452	APA
ENSMUSG00000021930.14|Spryd7	61533881	61534848	chr14:61531992-61556886	-	0.323962	TRUE	Neurite<Soma	33.0|134.0|9.0|60.0	17.0|64.0|8.0|122.0	0.13983051|0.5677966|0.038135592|0.2542373	0.08056872|0.30331755|0.037914693|0.578199	3	1	61535142	61535146	294	1265	ALE
ENSMUSG00000063455.16|D630045J12Rik	38123176	38127589	chr6:38123173-38254009	-	0.323624	FALSE	Neurite<Soma	221.0|10.0|53.0	45.0|11.0|43.0	0.77816904|0.03521127|0.18661971	0.45454547|0.11111111|0.43434343	2	0	38128323	38128323	734	5147	APA
ENSMUSG00000034101.14;ENSMUSG00000050043.16;ENSMUSG00000101645.1|Ctnnd1;Gm28635;Tmx2	84600783	84671317	chr2:84600070-84679140	-	0.322876	TRUE	Soma<Neurite	350.0|642.0|16.0|21.0	631.0|292.0|12.0|35.0	0.34013605|0.62390673|0.015549077|0.020408163	0.65051544|0.30103093|0.012371134|0.036082473	1	0	0	84602894	0	2111	ALE
ENSMUSG00000002109.14|Ddb2	91211584	91211747	chr2:91211602-91236982	-	0.322844	TRUE	Neurite<Soma	17.0|16.0	5.0|21.0	0.5151515|0.4848485	0.1923077|0.8076923	1	0	91211950	91211950	203	366	APA
ENSMUSG00000039081.9|Zfp503	21983963	21984298	chr14:21983961-21989601	-	0.322499	TRUE	Neurite<Soma	92.0|21.0|20.0	24.0|29.0|12.0	0.6917293|0.15789473|0.15037593	0.36923078|0.44615385|0.18461539	1	0	21984890	21984890	592	927	APA
ENSMUSG00000042978.10|Sbk1	126295008	126294449	chr7:126272618-126295016	+	0.322176	FALSE	Neurite<Soma	1079.0|33.0	315.0|171.0	0.97032374|0.029676259	0.6481481|0.35185185	1	0	126292646	126292646	1803	2362	APA
ENSMUSG00000028842.15|Ago3	126332736	126336887	chr4:126331703-126429556	-	0.32159	FALSE	Neurite<Soma	37.0|42.0|7.0	24.0|56.0|54.0	0.43023255|0.4883721|0.08139535	0.17910448|0.41791046|0.40298507	2	0	126345476	126345476	8589	12740	APA
ENSMUSG00000032303.7|Chrna3	55011348	55012528	chr9:55010110-55026562	-	0.321429	TRUE	Soma<Neurite	11.0|33.0	4.0|3.0	0.25|0.75	0.5714286|0.42857143	1	0	55012803	55012803	275	1455	APA
ENSMUSG00000022016.15|Akap11	78492248	78494956	chr14:78492245-78536860	-	0.321401	TRUE	Neurite<Soma	463.0|323.0	144.0|394.0	0.5890585|0.41094148	0.267658|0.732342	1	0	78495778	78495778	822	3530	APA
ENSMUSG00000041025.15|Iffo2	139620379	139617071	chr4:139530547-139620382	+	0.321108	TRUE	Neurite<Soma	30.0|49.0	82.0|35.0	0.37974682|0.62025315	0.7008547|0.2991453	0	1	139616430	139616430	641	3949	APA
ENSMUSG00000071281.10|Zfp65	67705309	67706097	chr13:67705305-67729119	-	0.320034	FALSE	Neurite<Soma	33.0|5.0	17.0|14.0	0.8684211|0.13157895	0.5483871|0.4516129	1	0	67707988	67707988	1891	2679	APA
ENSMUSG00000047888.9|Tnrc6b	80932671	80929784	chr15:80711318-80941086	+	0.31954	TRUE	Soma<Neurite	22.0|8.0	24.0|34.0	0.73333335|0.26666668	0.41379312|0.5862069	0	1	80929473	80929473	311	3198	APA
ENSMUSG00000069089.7|Cdk7	100697035	100703419	chr13:100697026-100730942	-	0.319231	TRUE	Neurite<Soma	47.0|16.0|61.0|31.0	20.0|5.0|100.0|135.0	0.30322582|0.103225805|0.3935484|0.2	0.07692308|0.01923077|0.3846154|0.5192308	3	0	100703480	100703480	61	6445	APA
ENSMUSG00000024276.6|Zfp397	23964668	23961916	chr18:23954687-23964671	+	0.318333	TRUE	Neurite<Soma	24.0|7.0|19.0	6.0|11.0|7.0	0.48|0.14|0.38	0.25|0.45833334|0.29166666	1	0	23961040	23961040	876	3628	APA
ENSMUSG00000032407.14|U2surp	95456898	95460984	chr9:95456897-95511996	-	0.318071	FALSE	Neurite<Soma	77.0|107.0|19.0|14.0	20.0|189.0|13.0|11.0	0.3548387|0.49308756|0.08755761|0.06451613	0.08583691|0.8111588|0.055793993|0.047210302	1	0	95461407	95461407	423	4509	APA
ENSMUSG00000034636.9|Zyg11b	108229731	108230066	chr4:108229723-108301096	-	0.317906	TRUE	Neurite<Soma	295.0|106.0|12.0|13.0	112.0|155.0|9.0|23.0	0.69248825|0.2488263|0.028169014|0.030516433	0.37458193|0.51839465|0.030100334|0.07692308	1	0	108236006	108236006	5940	6275	APA
ENSMUSG00000028565.18|Nfia	98118843	98112386	chr4:97772733-98118874	+	0.3178	TRUE	Neurite<Soma	53.0|30.0	17.0|36.0	0.6385542|0.36144578	0.3207547|0.6792453	1	0	98111232	98111232	1154	7611	APA
ENSMUSG00000022425.15|Enpp2	54838908	54839269	chr15:54838897-54920146	-	0.316964	TRUE	Neurite<Soma	17.0|15.0	3.0|11.0	0.53125|0.46875	0.21428572|0.78571427	1	0	54839368	54839368	99	460	APA
ENSMUSG00000064061.13|Dzip3	48924234	48924664	chr16:48924231-48994165	-	0.316471	TRUE	Neurite<Soma	115.0|49.0|6.0	27.0|32.0|16.0	0.6764706|0.2882353|0.03529412	0.36|0.42666668|0.21333334	2	0	48925994	48925994	1330	1760	APA
ENSMUSG00000090115.7|Usp49	47686739	47683861	chr17:47630689-47686738	+	0.316289	TRUE	Neurite<Soma	4.0|106.0|31.0	9.0|54.0|61.0	0.028368793|0.75177306|0.21985815	0.07258064|0.43548387|0.4919355	2	1	47680869	47680869	2992	5870	APA
ENSMUSG00000028901.13|Gmeb1	132222958	132225671	chr4:132221024-132261602	-	0.315545	TRUE	Neurite<Soma	260.0|200.0|76.0	154.0|511.0|77.0	0.48507464|0.37313432|0.14179105	0.20754717|0.6886792|0.10377359	1	0	132225767	132225767	96	2809	APA
ENSMUSG00000003721.14|Insig2	121304357	121305746	chr1:121304352-121332589	-	0.315493	FALSE	Neurite<Soma	26.0|6.0|33.0	12.0|18.0|112.0	0.4|0.092307694|0.50769234	0.08450704|0.12676056|0.7887324	2	0	121305908	121305908	162	1551	APA
ENSMUSG00000026383.14|Epb41l5	119545033	119548283	chr1:119545036-119649000	-	0.314872	FALSE	Neurite<Soma	13.0|24.0|13.0	7.0|62.0|9.0	0.26|0.48|0.26	0.08974359|0.7948718|0.115384616	1	0	119549131	119549131	848	4098	APA
ENSMUSG00000030759.16|Far1	113571505	113570879	chr7:113513833-113571511	+	0.314314	TRUE	Neurite<Soma	18.0|89.0|10.0|31.0	18.0|31.0|11.0|48.0	0.12162162|0.6013514|0.067567565|0.20945945	0.16666667|0.28703704|0.10185185|0.44444445	3	1	113568254	113568254	2625	3251	APA
ENSMUSG00000029153.11|Ociad2	73322214	73323671	chr5:73322198-73341028	-	0.314261	TRUE	Neurite<Soma	78.0|15.0|55.0	10.0|9.0|28.0	0.527027|0.10135135|0.3716216	0.21276596|0.19148937|0.59574467	2	0	73323803	73323803	132	1589	APA
ENSMUSG00000031109.16|Enox2	49010518	49011449	chrX:49009706-49288242	-	0.312805	FALSE	Neurite<Soma	57.0|4.0	23.0|14.0	0.93442625|0.06557377	0.6216216|0.3783784	1	0	49011505	49011505	56	987	APA
ENSMUSG00000022442.15|Ttll1	83483772	83484049	chr15:83483771-83510893	-	0.3125	FALSE	Soma<Neurite	11.0|11.0	13.0|3.0	0.5|0.5	0.8125|0.1875	1	0	83484186	83484186	137	414	APA
ENSMUSG00000031963.8|Bmper	23485213	23485108	chr9:23223075-23485200	+	0.312238	TRUE	Neurite<Soma	9.0|11.0	109.0|34.0	0.45|0.55	0.7622378|0.23776224	0	1	23484029	23484029	1079	1184	APA
ENSMUSG00000005873.5|Reep5	34344889	34346994	chr18:34344888-34373415	-	0.312171	TRUE	Neurite<Soma	870.0|12.0|16.0|632.0	459.0|15.0|6.0|1267.0	0.5686275|0.007843138|0.010457517|0.4130719	0.2627361|0.008586148|0.003434459|0.7252433	3	0	34347121	34347121	127	2232	APA
ENSMUSG00000030613.13|Ccdc90b	92582293	92582078	chr7:92561148-92582294	+	0.311078	TRUE	Neurite<Soma	10.0|105.0|55.0	15.0|42.0|80.0	0.05882353|0.61764705|0.32352942	0.10948905|0.30656934|0.5839416	2	1	92581853	92581853	225	440	APA
ENSMUSG00000053007.9|Creb5	53696020	53695833	chr6:53287269-53700376	+	0.310146	TRUE	Neurite<Soma	14.0|23.0	42.0|19.0	0.3783784|0.6216216	0.6885246|0.3114754	0	1	53694084	53694084	1749	1936	APA
ENSMUSG00000021377.14|Dek	47084784	47088144	chr13:47084781-47106201	-	0.308339	FALSE	Neurite<Soma	290.0|19.0|14.0	303.0|174.0|37.0	0.8978328|0.05882353|0.043343652	0.58949417|0.3385214|0.07198443	1	0	47088594	47086070	450	1286	ALE
ENSMUSG00000069769.13|Msi2	88339383	88342320	chr11:88339381-88718513	-	0.307545	FALSE	Neurite<Soma	347.0|7.0|15.0|18.0|10.0|10.0|11.0	185.0|8.0|21.0|45.0|49.0|26.0|20.0	0.8301435|0.016746411|0.035885166|0.043062203|0.023923445|0.023923445|0.02631579	0.52259886|0.02259887|0.059322033|0.12711865|0.13841808|0.073446326|0.056497175	4	0	88347086	88347086	2374	5311	APA
ENSMUSG00000037260.8|Hgsnat	25944454	25944645	chr8:25944452-25976753	-	0.307097	FALSE	Neurite<Soma	12.0|19.0	2.0|23.0	0.38709676|0.61290324	0.08|0.92	1	0	25945136	25945136	491	682	APA
ENSMUSG00000040390.13|Map3k10	27656380	27668184	chr7:27656374-27674598	-	0.306965	TRUE	Neurite<Soma	122.0|79.0	33.0|77.0	0.6069652|0.39303482	0.3|0.7	1	0	27668344	27656666	160	286	ALE
ENSMUSG00000038446.8|Cdc40	40831624	40832860	chr10:40831620-40883311	-	0.306781	TRUE	Neurite<Soma	19.0|12.0	30.0|68.0	0.61290324|0.38709676	0.30612245|0.6938776	1	0	40833181	40833181	321	1557	APA
ENSMUSG00000037697.18|Ddhd1	45593175	45594798	chr14:45593173-45658143	-	0.306452	TRUE	Neurite<Soma	26.0|8.0|18.0	6.0|8.0|17.0	0.5|0.15384616|0.34615386	0.19354838|0.2580645|0.5483871	2	0	45595485	45595485	687	2310	APA
ENSMUSG00000025255.18|Zfhx4	5415854	5413365	chr3:5218525-5415857	+	0.306354	TRUE	Neurite<Soma	159.0|32.0|62.0	27.0|29.0|11.0	0.6284585|0.12648222|0.24505928	0.40298507|0.43283582|0.1641791	1	0	5413144	5413144	221	2710	APA
ENSMUSG00000025451.15|Paip1	119458214	119457289	chr13:119428600-119458218	+	0.306255	FALSE	Neurite<Soma	41.0|22.0|611.0|6.0	60.0|28.0|138.0|7.0	0.060294118|0.032352943|0.8985294|0.00882353	0.25751072|0.12017167|0.59227467|0.030042918	0	2	119457078	119457078	211	1136	APA
ENSMUSG00000022664.11|Slc35a5	45139623	45140812	chr16:45139572-45158706	-	0.30622	TRUE	Neurite<Soma	11.0|8.0	3.0|8.0	0.57894737|0.42105263	0.27272728|0.72727275	1	0	45142149	45142149	1337	2526	APA
ENSMUSG00000029434.12|Vps33a	123529103	123530746	chr5:123528658-123573038	-	0.306	FALSE	Neurite<Soma	10.0|154.0|12.0|26.0	17.0|68.0|25.0|39.0	0.04950495|0.76237625|0.05940594|0.12871288	0.11409396|0.45637584|0.16778524|0.26174498	3	1	123531042	123531042	296	1939	APA
ENSMUSG00000028184.12|Adgrl2	148815856	148816093	chr3:148815582-148990555	-	0.305967	FALSE	Neurite<Soma	101.0|115.0|14.0|32.0	32.0|219.0|22.0|21.0	0.38549617|0.4389313|0.053435113|0.122137405	0.108843535|0.74489796|0.07482993|0.071428575	1	0	148817176	148817176	1083	1320	APA
ENSMUSG00000020462.14|Cfap36	29221547	29221825	chr11:29221531-29247409	-	0.305159	TRUE	Neurite<Soma	37.0|19.0	16.0|29.0	0.66071427|0.3392857	0.35555556|0.64444447	1	0	29221886	29221886	61	339	APA
ENSMUSG00000014905.4|Dnajb9	44205896	44206059	chr12:44205558-44210326	-	0.304938	TRUE	Neurite<Soma	15.0|27.0|18.0	12.0|20.0|49.0	0.25|0.45|0.3	0.14814815|0.24691358|0.60493827	2	1	44206956	44206956	897	1060	APA
ENSMUSG00000020124.10|Usp15	123111134	123113245	chr10:123105005-123196995	-	0.304912	TRUE	Neurite<Soma	38.0|29.0|10.0	16.0|10.0|20.0	0.4935065|0.37662336|0.12987013	0.3478261|0.2173913|0.4347826	2	1	123113507	123113507	262	2373	APA
ENSMUSG00000027500.10|Stmn2	8561604	8560441	chr3:8509359-8561606	+	0.303644	TRUE	Neurite<Soma	1948.0|1746.0|14.0|687.0	309.0|1228.0|4.0|211.0	0.44323096|0.39726964|0.003185438|0.156314	0.17636986|0.70091325|0.002283105|0.12043379	1	0	8560322	8560322	119	1282	APA
ENSMUSG00000049090.2|Zadh2	84097514	84097187	chr18:84088157-84097514	+	0.303571	FALSE	Neurite<Soma	12.0|16.0	2.0|14.0	0.42857143|0.5714286	0.125|0.875	1	0	84095331	84095331	1856	2183	APA
ENSMUSG00000022757.18|Tfg	56690334	56690680	chr16:56690331-56717450	-	0.303439	FALSE	Neurite<Soma	99.0|8.0	97.0|59.0	0.92523366|0.07476635	0.6217949|0.37820512	1	0	56690773	56690773	93	439	APA
ENSMUSG00000021288.18|Klc1	111806711	111794896	chr12:111758848-111807844	+	0.302849	FALSE	Soma<Neurite	5934.0|1151.0	1256.0|1093.0	0.8375441|0.16245589	0.5346956|0.46530437	0	1	111793678	111806074	581	637	ALE
ENSMUSG00000037242.8|Clic4	135213972	135214401	chr4:135213968-135272814	-	0.302303	TRUE	Neurite<Soma	243.0|6.0|67.0|14.0|26.0|15.0	322.0|81.0|349.0|47.0|88.0|26.0	0.6549865|0.016172506|0.180593|0.03773585|0.07008086|0.04043127	0.35268345|0.08871851|0.3822563|0.051478643|0.09638554|0.028477546	2	0	135217103	135217103	2702	3131	APA
ENSMUSG00000042508.16|Dmtf1	9118870	9119157	chr5:9118800-9161776	-	0.302262	TRUE	Neurite<Soma	89.0|28.0|15.0	77.0|51.0|79.0	0.67424244|0.21212122|0.11363637	0.37198067|0.24637681|0.38164252	2	0	9120031	9120031	874	1161	APA
ENSMUSG00000028464.16|Tpm2	43514712	43515683	chr4:43514710-43523765	-	0.302134	FALSE	Soma<Neurite	75.0|67.0	137.0|28.0	0.52816904|0.471831	0.830303|0.16969697	1	0	43515923	43515923	240	1211	APA
ENSMUSG00000038677.13|Scube3	28174845	28171948	chr17:28142315-28174852	+	0.301865	FALSE	Neurite<Soma	87.0|12.0	15.0|11.0	0.8787879|0.121212125	0.5769231|0.42307693	1	0	28171342	28171342	606	3503	APA
ENSMUSG00000021569.9|Trip13	73912460	73912624	chr13:73911346-73937767	-	0.301075	TRUE	Neurite<Soma	18.0|47.0|13.0	24.0|75.0|87.0	0.23076923|0.6025641|0.16666667	0.12903225|0.4032258|0.46774194	2	1	73913246	73913246	622	786	APA
ENSMUSG00000011960.12|Ccnt1	98539106	98542774	chr15:98538688-98570923	-	0.300663	TRUE	Neurite<Soma	36.0|106.0|31.0	23.0|119.0|131.0	0.20809248|0.61271673|0.17919075	0.08424909|0.43589744|0.47985348	2	1	98543213	98543213	439	4107	APA
ENSMUSG00000010517.7|Faf1	109963269	109962043	chr4:109676587-109963960	+	0.3	FALSE	Neurite<Soma	21.0|80.0|13.0|46.0	4.0|120.0|5.0|21.0	0.13125|0.5|0.08125|0.2875	0.026666667|0.8|0.033333335|0.14	1	3	109961879	109961879	164	1390	APA
ENSMUSG00000027010.16|Slc25a12	71271066	71274746	chr2:71271062-71367749	-	0.299895	TRUE	Neurite<Soma	575.0|226.0|163.0	78.0|92.0|93.0	0.59647304|0.23443983|0.16908714	0.29657796|0.34980989|0.35361215	2	0	71275157	71275157	411	4091	APA
ENSMUSG00000036941.2|Elac1	73735039	73737533	chr18:73735037-73754479	-	0.299663	FALSE	Neurite<Soma	16.0|17.0	5.0|22.0	0.4848485|0.5151515	0.18518518|0.8148148	1	0	73738836	73738836	1303	3797	APA
ENSMUSG00000022723.15|Crybg3	59492089	59492288	chr16:59492087-59555752	-	0.299452	FALSE	Neurite<Soma	28.0|3.0	64.0|42.0	0.9032258|0.09677419	0.6037736|0.3962264	1	0	59493599	59493599	1311	1510	APA
ENSMUSG00000025034.8|Trim8	46516447	46516325	chr19:46501647-46516444	+	0.299447	FALSE	Soma<Neurite	14.0|59.0	28.0|29.0	0.19178082|0.8082192	0.49122807|0.50877196	1	0	46515663	46515663	662	784	APA
ENSMUSG00000059475.13|Zfp426	20468926	20469178	chr9:20468548-20492746	-	0.299233	TRUE	Neurite<Soma	11.0|6.0	8.0|15.0	0.64705884|0.3529412	0.3478261|0.65217394	1	0	20469997	20469997	819	1071	APA
ENSMUSG00000026473.15|Glul	153909658	153908806	chr1:153899943-153909723	+	0.299192	FALSE	Neurite<Soma	627.0|40.0	1224.0|686.0	0.94003|0.059970014	0.64083767|0.3591623	1	0	153908179	153908179	627	1479	APA
ENSMUSG00000009035.13|Tmem184b	79360684	79360884	chr15:79360683-79403303	-	0.298962	FALSE	Neurite<Soma	80.0|3.0	125.0|63.0	0.96385545|0.036144577	0.6648936|0.33510637	1	0	79362646	79362646	1762	1962	APA
ENSMUSG00000058589.14|Anks1b	90971704	90970993	chr10:89873508-90973300	+	0.29881	FALSE	Neurite<Soma	68.0|8.0|29.0	13.0|9.0|2.0	0.64761907|0.07619048|0.2761905	0.5416667|0.375|0.083333336	1	2	90969911	90969911	1082	1793	APA
ENSMUSG00000003948.17;ENSMUSG00000110344.1|Gm45716;Mmd	90278572	90277023	chr11:90187682-90278589	+	0.298164	FALSE	Neurite<Soma	172.0|27.0|38.0|26.0	58.0|55.0|30.0|20.0	0.6539924|0.102661595|0.1444867|0.09885932	0.35582823|0.33742332|0.18404908|0.12269939	1	0	90276860	90276860	163	1712	APA
ENSMUSG00000045438.12|Cox19	139336192	139337823	chr5:139336188-139351418	-	0.298086	FALSE	Neurite<Soma	367.0|72.0|109.0	55.0|40.0|53.0	0.669708|0.13138686|0.19890511	0.3716216|0.27027026|0.3581081	2	0	139338293	139338293	470	2101	APA
ENSMUSG00000022751.8|Nit2	57156669	57156908	chr16:57156670-57167332	-	0.296756	TRUE	Neurite<Soma	54.0|29.0	23.0|42.0	0.6506024|0.3493976	0.35384616|0.64615387	1	0	57157077	57157077	169	408	APA
ENSMUSG00000022668.10|Gtpbp8	44736767	44739097	chr16:44736767-44746363	-	0.295865	TRUE	Neurite<Soma	21.0|14.0|12.0	8.0|29.0|16.0	0.44680852|0.29787233|0.25531915	0.1509434|0.5471698|0.3018868	1	0	44739301	44739301	204	2534	APA
ENSMUSG00000034818.16|Celf5	81459280	81459845	chr10:81459226-81482709	-	0.29586	FALSE	Neurite<Soma	218.0|234.0	44.0|192.0	0.48230088|0.5176991	0.18644068|0.8135593	1	0	81462328	81462328	2483	3048	APA
ENSMUSG00000033949.11|Trim36	46165457	46166177	chr18:46165301-46212607	-	0.295455	TRUE	Neurite<Soma	24.0|20.0	5.0|15.0	0.54545456|0.45454547	0.25|0.75	1	0	46167415	46167415	1238	1958	APA
ENSMUSG00000045348.16|Nyap1	137730883	137730965	chr5:137729898-137741607	-	0.295333	TRUE	Neurite<Soma	82.0|39.0	13.0|21.0	0.677686|0.32231405	0.38235295|0.61764705	1	0	137731684	137731684	719	801	APA
ENSMUSG00000051413.17|Plagl2	153227781	153228432	chr2:153227758-153241426	-	0.295056	TRUE	Neurite<Soma	27.0|20.0	19.0|49.0	0.5744681|0.42553192	0.27941176|0.7205882	1	0	153231491	153231491	3059	3710	APA
ENSMUSG00000057858.7|Fam204a	60198945	60199347	chr19:60198585-60226697	-	0.295012	TRUE	Neurite<Soma	37.0|16.0	52.0|77.0	0.6981132|0.3018868	0.4031008|0.5968992	1	0	60199438	60199438	91	493	APA
ENSMUSG00000043953.12|Ccrl2	111055178	111055335	chr9:111054485-111057519	-	0.294118	TRUE	Soma<Neurite	8.0|9.0	13.0|4.0	0.47058824|0.5294118	0.7647059|0.23529412	1	0	111055348	111055348	13	170	APA
ENSMUSG00000021629.9|Slc30a5	100802662	100803158	chr13:100802648-100833427	-	0.293903	TRUE	Neurite<Soma	21.0|31.0|14.0	21.0|61.0|84.0	0.3181818|0.46969697|0.21212122	0.12650603|0.36746988|0.5060241	2	0	100803293	100803293	135	631	APA
ENSMUSG00000039735.15|Fnbp1l	122538725	122540259	chr3:122538718-122619715	-	0.293877	FALSE	Neurite<Soma	206.0|23.0|10.0	96.0|48.0|25.0	0.8619247|0.09623431|0.041841004	0.56804734|0.28402367|0.147929	1	0	122542107	122542107	1848	3382	APA
ENSMUSG00000090100.7|Ttbk2	120732862	120733669	chr2:120732815-120850604	-	0.292717	FALSE	Neurite<Soma	37.0|5.0	20.0|14.0	0.88095236|0.11904762	0.5882353|0.4117647	1	0	120739734	120739734	6065	6872	APA
ENSMUSG00000005533.10|Igf1r	68233667	68230427	chr7:67952826-68233668	+	0.292612	TRUE	Neurite<Soma	143.0|38.0|42.0	75.0|34.0|101.0	0.6412556|0.17040358|0.18834081	0.35714287|0.16190477|0.48095238	2	0	68226398	68226398	4029	7269	APA
ENSMUSG00000020284.16|1810043G02Rik	77985436	77984806	chr10:77978523-77986905	+	0.29212	TRUE	Neurite<Soma	35.0|11.0	15.0|17.0	0.76086956|0.23913044	0.46875|0.53125	1	0	77984544	77984544	262	892	APA
ENSMUSG00000073131.12|Vma21	71824699	71822006	chrX:71815923-71824706	+	0.291776	FALSE	Neurite<Soma	350.0|7.0|8.0|8.0|9.0	143.0|56.0|13.0|12.0|5.0	0.9162304|0.018324608|0.020942409|0.020942409|0.02356021	0.62445414|0.24454148|0.05676856|0.052401748|0.02183406	1	0	71820944	71820944	1062	3755	APA
ENSMUSG00000038047.18|Haus6	86578858	86581289	chr4:86578854-86612055	-	0.290914	TRUE	Neurite<Soma	57.0|9.0|42.0	57.0|8.0|138.0	0.5277778|0.083333336|0.3888889	0.28078818|0.039408866|0.67980295	2	0	86581971	86581971	682	3113	APA
ENSMUSG00000020745.15|Pafah1b1	74675033	74677563	chr11:74673948-74724670	-	0.290913	TRUE	Neurite<Soma	373.0|21.0|5.0|1863.0|27.0|381.0	177.0|36.0|29.0|690.0|37.0|727.0	0.13970037|0.007865168|0.0018726592|0.69775283|0.010112359|0.14269663	0.10436321|0.021226415|0.017099056|0.4068396|0.021816038|0.42865565	5	3	74677671	74677671	108	2638	APA
ENSMUSG00000029173.12|Sepsecs	52640153	52641178	chr5:52640086-52669708	-	0.290043	TRUE	Soma<Neurite	14.0|19.0	25.0|10.0	0.42424244|0.57575756	0.71428573|0.2857143	1	0	52643806	52643806	2628	3653	APA
ENSMUSG00000055296.14|Tmem245	56867027	56868102	chr4:56866922-56947437	-	0.289863	FALSE	Neurite<Soma	32.0|79.0|10.0|4.0	56.0|112.0|108.0|16.0	0.256|0.632|0.08|0.032	0.19178082|0.38356164|0.369863|0.05479452	2	1	56880249	56880249	12147	13222	APA
ENSMUSG00000004633.17|Chn2	54301807	54300491	chr6:54039572-54301810	+	0.289837	TRUE	Neurite<Soma	6.0|100.0|88.0	12.0|81.0|266.0	0.030927835|0.5154639|0.45360824	0.033426184|0.22562674|0.74094707	2	1	54300241	54300241	250	1566	APA
ENSMUSG00000063047.9|Zfp780b	27959136	27961334	chr7:27959134-27979147	-	0.289474	FALSE	Soma<Neurite	7.0|7.0	15.0|4.0	0.5|0.5	0.7894737|0.21052632	1	0	27962710	27960571	1376	1435	ALE
ENSMUSG00000035202.8|Lars2	123462664	123395309	chr9:123366926-123462664	+	0.289377	TRUE	Neurite<Soma	11.0|28.0	24.0|18.0	0.2820513|0.71794873	0.5714286|0.42857143	0	1	123395125	123461675	184	989	ALE
ENSMUSG00000050668.9|Gpatch11	78847215	78845309	chr17:78835515-78848299	+	0.288894	FALSE	Neurite<Soma	7.0|51.0|18.0|20.0	14.0|114.0|4.0|7.0	0.072916664|0.53125|0.1875|0.20833333	0.10071942|0.8201439|0.02877698|0.05035971	1	2	78845196	78845196	113	2019	APA
ENSMUSG00000019877.10|Serinc1	57515778	57516867	chr10:57515773-57532530	-	0.288782	FALSE	Neurite<Soma	171.0|9.0|28.0	96.0|33.0|51.0	0.82211536|0.043269232|0.13461539	0.53333336|0.18333334|0.28333333	2	0	57517159	57517159	292	1381	APA
ENSMUSG00000037440.8|Vnn1	23905340	23904772	chr10:23894687-23905343	+	0.28877	FALSE	Neurite<Soma	18.0|4.0	117.0|104.0	0.8181818|0.18181819	0.5294118|0.47058824	1	0	23904651	23904651	121	689	APA
ENSMUSG00000032297.11|Celf6	59607289	59606323	chr9:59578191-59607292	+	0.288645	FALSE	Neurite<Soma	12.0|104.0|14.0	16.0|22.0|4.0	0.092307694|0.8|0.10769231	0.3809524|0.52380955|0.0952381	0	1	59605081	59605081	375	1341	APA
ENSMUSG00000033852.16;ENSMUSG00000098488.7;ENSMUSG00000098789.7|Gm28042;Jmjd7;Pla2g4b	120041964	120032593	chr2:120027482-120043033	+	0.288636	TRUE	Neurite<Soma	37.0|73.0	25.0|15.0	0.33636364|0.6636364	0.625|0.375	0	1	120032199	120041612	394	352	ALE
ENSMUSG00000039531.8|Zufsp	33919142	33927289	chr10:33919141-33951259	-	0.288235	TRUE	Neurite<Soma	7.0|3.0	7.0|10.0	0.7|0.3	0.4117647|0.5882353	1	0	33927388	33919305	99	163	ALE
ENSMUSG00000072949.5|Acot1	84017658	84017484	chr12:84009501-84017670	+	0.288136	FALSE	Neurite<Soma	48.0|11.0	31.0|28.0	0.8135593|0.18644068	0.5254237|0.47457626	1	0	84017376	84017376	108	282	APA
ENSMUSG00000031885.14|Cbfb	105217981	105217402	chr8:105170673-105217989	+	0.287498	TRUE	Neurite<Soma	122.0|37.0	95.0|103.0	0.7672956|0.2327044	0.479798|0.52020204	1	0	105215969	105215969	1433	2012	APA
ENSMUSG00000021671.8|Poc5	96415057	96414847	chr13:96388293-96415587	+	0.286932	TRUE	Neurite<Soma	12.0|6.0|15.0	10.0|15.0|7.0	0.36363637|0.18181819|0.45454547	0.3125|0.46875|0.21875	1	2	96414616	96414616	231	441	APA
ENSMUSG00000017677.11|Wsb1	79239387	79239764	chr11:79239371-79254671	-	0.286632	FALSE	Neurite<Soma	918.0|26.0|223.0	328.0|18.0|310.0	0.7866324|0.022279348|0.19108826	0.5|0.027439024|0.47256097	2	0	79240305	79240305	541	918	APA
ENSMUSG00000050052.12|Tdrp	13952012	13953133	chr8:13952007-13975032	-	0.286364	TRUE	Neurite<Soma	13.0|7.0	8.0|14.0	0.65|0.35	0.36363637|0.6363636	1	0	13953789	13953789	656	1777	APA
ENSMUSG00000029403.14|Cdkl2	92006164	92007389	chr5:92006073-92043042	-	0.28598	TRUE	Neurite<Soma	19.0|12.0	17.0|35.0	0.61290324|0.38709676	0.32692307|0.6730769	1	0	92008990	92008990	771	1996	APA
ENSMUSG00000027104.18|Atf2	73816519	73817429	chr2:73816508-73892639	-	0.285848	TRUE	Neurite<Soma	52.0|9.0|23.0|9.0	44.0|15.0|84.0|18.0	0.5591398|0.09677419|0.24731183|0.09677419	0.27329192|0.0931677|0.5217391|0.111801244	2	0	73818924	73818924	1495	2405	APA
ENSMUSG00000060487.6|Samd5	9624476	9624601	chr10:9622946-9675208	-	0.284971	TRUE	Neurite<Soma	12.0|29.0|5.0|7.0	2.0|10.0|11.0|6.0	0.2264151|0.5471698|0.094339624|0.13207547	0.06896552|0.3448276|0.37931034|0.20689656	2	1	9628989	9628989	4388	4513	APA
ENSMUSG00000033237.18|Arid2	96404990	96403237	chr15:96287517-96404992	+	0.284722	TRUE	Neurite<Soma	19.0|12.0|17.0	4.0|18.0|14.0	0.39583334|0.25|0.35416666	0.11111111|0.5|0.3888889	1	0	96402091	96402091	1146	2899	APA
ENSMUSG00000050079.10|Rspry1	94660275	94660186	chr8:94601936-94660275	+	0.284602	FALSE	Neurite<Soma	16.0|13.0|92.0	21.0|33.0|49.0	0.1322314|0.10743801|0.76033056	0.2038835|0.32038835|0.47572815	1	2	94658797	94658797	1389	1478	APA
ENSMUSG00000050786.8|Ccdc126	49341581	49340745	chr6:49319273-49341582	+	0.284211	TRUE	Neurite<Soma	13.0|6.0	12.0|18.0	0.68421054|0.31578946	0.4|0.6	1	0	49340007	49340007	738	1574	APA
ENSMUSG00000025484.9;ENSMUSG00000060314.13;ENSMUSG00000110136.1|Bet1l;Gm45785;Zfp941	140810999	140853410	chr7:140807448-140857577	-	0.283413	FALSE	Neurite<Soma	30.0|111.0|51.0	8.0|112.0|10.0	0.15625|0.578125|0.265625	0.06153846|0.86153847|0.07692308	1	2	140854458	140811431	1048	432	ALE
ENSMUSG00000035104.14|Eva1a	82093098	82092692	chr6:82041042-82093099	+	0.283348	TRUE	Neurite<Soma	18.0|13.0	55.0|130.0	0.58064514|0.41935483	0.2972973|0.7027027	1	0	82092161	82092161	531	937	APA
ENSMUSG00000021578.16|Ccdc127	74365775	74359586	chr13:74350308-74365783	+	0.282857	TRUE	Neurite<Soma	33.0|33.0|9.0	11.0|47.0|12.0	0.44|0.44|0.12	0.15714286|0.67142856|0.17142858	1	0	74357114	74357114	2472	8661	APA
ENSMUSG00000032254.10|Kif23	61917280	61917497	chr9:61917279-61946774	-	0.281789	FALSE	Neurite<Soma	110.0|24.0	193.0|165.0	0.8208955|0.17910448	0.53910613|0.46089387	1	0	61917666	61917666	169	386	APA
ENSMUSG00000029705.17|Cux1	136266415	136268369	chr5:136248134-136567445	-	0.28164	TRUE	Neurite<Soma	36.0|24.0|8.0|20.0	17.0|6.0|19.0|9.0	0.4090909|0.27272728|0.09090909|0.22727273	0.33333334|0.11764706|0.37254903|0.1764706	2	1	136274793	136274793	6424	8378	APA
ENSMUSG00000066551.12|Hmgb1	149047230	149048693	chr5:149046701-149184489	-	0.28104	FALSE	Neurite<Soma	39.0|114.0|705.0	32.0|625.0|853.0	0.045454547|0.13286713|0.82167834	0.021192053|0.4139073|0.56490064	1	2	149048739	149048739	46	1509	APA
ENSMUSG00000033419.15|Snap91	86765948	86766088	chr9:86765922-86880449	-	0.281021	FALSE	Neurite<Soma	138.0|7.0|28.0	31.0|6.0|23.0	0.7976879|0.040462427|0.1618497	0.51666665|0.1|0.38333333	2	0	86769471	86769471	1261	1401	APA
ENSMUSG00000039917.10|Rhbdd2	135644523	135644343	chr5:135632617-135646376	+	0.280797	TRUE	Neurite<Soma	12.0|34.0	13.0|11.0	0.26086956|0.73913044	0.5416667|0.45833334	0	1	135643375	135643375	968	1148	APA
ENSMUSG00000042042.14|Csgalnact2	118107455	118108212	chr6:118107451-118139140	-	0.280556	FALSE	Neurite<Soma	43.0|2.0	54.0|26.0	0.95555556|0.044444446	0.675|0.325	1	0	118109104	118109104	892	1649	APA
ENSMUSG00000091337.3|Eid1	125674784	125674101	chr2:125673094-125674785	+	0.280396	TRUE	Neurite<Soma	500.0|392.0	158.0|406.0	0.5605381|0.4394619	0.28014183|0.71985817	1	0	125673668	125673668	433	1116	APA
ENSMUSG00000029840.8|Mtpn	35509066	35509953	chr6:35508905-35539888	-	0.27992	TRUE	Neurite<Soma	8.0|333.0|48.0|12.0|97.0|23.0|21.0	6.0|294.0|152.0|5.0|326.0|53.0|43.0	0.014760148|0.61439115|0.08856089|0.022140222|0.17896679|0.042435423|0.03874539	0.0068259384|0.334471|0.17292377|0.005688282|0.37087598|0.06029579|0.048919227	4	1	35512233	35512233	2280	3167	APA
ENSMUSG00000017734.15|Dbndd2	164493318	164490762	chr2:164486105-164493319	+	0.279167	FALSE	Neurite<Soma	31.0|17.0	37.0|3.0	0.6458333|0.35416666	0.925|0.075	0	1	164490332	164490332	430	2986	APA
ENSMUSG00000027589.14|Pcmtd2	181857446	181856852	chr2:181837853-181857461	+	0.278261	FALSE	Neurite<Soma	22.0|24.0	5.0|20.0	0.47826087|0.5217391	0.2|0.8	1	0	181855308	181855308	1544	2138	APA
ENSMUSG00000032410.13|Xrn1	96057788	96053027	chr9:95954759-96057803	+	0.278174	FALSE	Neurite<Soma	5.0|60.0|8.0	26.0|42.0|7.0	0.06849315|0.82191783|0.10958904	0.34666666|0.56|0.093333334	0	1	96052806	96052806	221	4982	APA
ENSMUSG00000020646.16|Mboat2	24960223	24959854	chr12:24831598-24960301	+	0.27781	TRUE	Neurite<Soma	57.0|38.0|14.0	22.0|16.0|26.0	0.5229358|0.34862384|0.12844037	0.34375|0.25|0.40625	2	0	24959157	24959157	697	1066	APA
ENSMUSG00000032062.2|2310030G06Rik	50739697	50740281	chr9:50739690-50746536	-	0.277526	TRUE	Neurite<Soma	13.0|4.0	19.0|20.0	0.7647059|0.23529412	0.4871795|0.51282054	1	0	50740503	50740503	222	806	APA
ENSMUSG00000037335.13|Hand1	57828713	57829396	chr11:57828704-57832818	-	0.277465	TRUE	Neurite<Soma	42.0|6.0|12.0	60.0|18.0|64.0	0.7|0.1|0.2	0.4225352|0.12676056|0.45070422	2	0	57829601	57829601	205	888	APA
ENSMUSG00000005871.14|Apc	34322189	34319396	chr18:34220923-34322189	+	0.276712	TRUE	Neurite<Soma	547.0|316.0|55.0	225.0|413.0|67.0	0.59586054|0.34422657|0.059912853	0.31914893|0.5858156|0.09503546	1	0	34318578	34318578	818	3611	APA
ENSMUSG00000006699.17|Cdc42	137319712	137321767	chr4:137319695-137357720	-	0.275923	FALSE	Soma<Neurite	721.0|549.0|49.0|18.0|72.0|424.0	1287.0|107.0|128.0|76.0|223.0|102.0	0.39334425|0.299509|0.026732134|0.009819968|0.03927987|0.23131478	0.66926676|0.055642225|0.06656266|0.039521582|0.115964636|0.05304212	1	0	137322532	137321105	765	1393	ALE
ENSMUSG00000022702.15|Hira	18970306	18970147	chr16:18877036-18970309	+	0.275871	FALSE	Neurite<Soma	241.0|60.0	254.0|230.0	0.8006644|0.19933555	0.5247934|0.4752066	1	0	18969553	18969553	594	753	APA
ENSMUSG00000028382.15|Ptbp3	59472039	59475087	chr4:59471867-59549364	-	0.275295	FALSE	Neurite<Soma	73.0|294.0|162.0|13.0	95.0|576.0|303.0|416.0	0.13468635|0.5424354|0.29889297|0.02398524	0.06834532|0.41438848|0.21798562|0.29928058	3	1	59476885	59476885	1798	4846	APA
ENSMUSG00000027550.14|Lrrcc1	14568301	14566047	chr3:14533787-14572658	+	0.274917	TRUE	Neurite<Soma	20.0|39.0|27.0	12.0|5.0|11.0	0.23255815|0.45348838|0.3139535	0.42857143|0.17857143|0.39285713	0	1	14565852	14565852	195	2449	APA
ENSMUSG00000044150.12|A830080D01Rik	159593064	159575088	chrX:159526687-159593081	+	0.27451	FALSE	Neurite<Soma	25.0|5.0	19.0|15.0	0.8333333|0.16666667	0.5588235|0.44117647	1	0	159575083	159592175	5	889	ALE
ENSMUSG00000039219.17|Arid4b	14199360	14164842	chr13:14063783-14199603	+	0.274262	TRUE	Neurite<Soma	24.0|16.0|8.0	18.0|48.0|13.0	0.5|0.33333334|0.16666667	0.2278481|0.6075949|0.16455697	1	0	14164364	14197730	478	1630	ALE
ENSMUSG00000022186.14|Oxct1	4155341	4154102	chr15:4026382-4155344	+	0.27402	TRUE	Neurite<Soma	67.0|42.0	31.0|60.0	0.6146789|0.3853211	0.34065935|0.6593407	1	0	4153766	4153766	336	1575	APA
ENSMUSG00000032119.5|Hinfp	44292439	44293454	chr9:44292439-44305671	-	0.27359	TRUE	Neurite<Soma	55.0|18.0|6.0|25.0	56.0|67.0|10.0|17.0	0.52884614|0.17307693|0.057692308|0.24038461	0.37333333|0.44666666|0.06666667|0.11333334	1	0	44296198	44296198	2744	3759	APA
ENSMUSG00000001175.13|Calm1	100209815	100206796	chr12:100199434-100209806	+	0.27335	FALSE	Neurite<Soma	779.0|24.0|1247.0	433.0|134.0|3493.0	0.38|0.011707317|0.6082927	0.10665025|0.033004925|0.8603448	2	0	100206425	100206425	371	3390	APA
ENSMUSG00000021670.14|Hmgcr	96648966	96649399	chr13:96648966-96670936	-	0.273129	FALSE	Neurite<Soma	843.0|6.0|118.0	264.0|14.0|163.0	0.87176836|0.006204757|0.12202689	0.5986394|0.031746034|0.3696145	2	0	96650581	96650581	1182	1615	APA
ENSMUSG00000021831.8|Ero1l	45283186	45285871	chr14:45283091-45318572	-	0.272888	TRUE	Neurite<Soma	76.0|6.0|45.0	57.0|6.0|106.0	0.5984252|0.047244094|0.35433072	0.3372781|0.03550296|0.62721896	2	0	45286030	45286030	159	2844	APA
ENSMUSG00000039782.14|Cpeb2	43289723	43287035	chr5:43233169-43289724	+	0.272727	TRUE	Neurite<Soma	80.0|52.0	50.0|100.0	0.6060606|0.3939394	0.33333334|0.6666667	1	0	43285943	43285943	1092	3780	APA
ENSMUSG00000015536.14|Mocs2	114829004	114826275	chr13:114818235-114832275	+	0.272727	FALSE	Neurite<Soma	9.0|90.0|44.0	48.0|79.0|16.0	0.062937066|0.6293706|0.30769232	0.33566433|0.55244756|0.11188811	0	2	114820925	114820925	291	989	APA
ENSMUSG00000032436.17|Cmtm7	114756840	114770742	chr9:114756835-114781849	-	0.272483	FALSE	Soma<Neurite	24.0|16.0	130.0|19.0	0.6|0.4	0.8724832|0.12751678	1	0	114771156	114757280	414	440	ALE
ENSMUSG00000035798.14|Zdhhc17	110941782	110943711	chr10:110941779-111010066	-	0.272331	FALSE	Neurite<Soma	46.0|5.0	17.0|10.0	0.9019608|0.09803922	0.6296296|0.37037036	1	0	110944395	110944395	684	2613	APA
ENSMUSG00000051339.10|2900026A02Rik	113086553	113086979	chr5:113086322-113221236	-	0.272257	TRUE	Neurite<Soma	20.0|21.0|5.0	9.0|4.0|8.0	0.4347826|0.45652175|0.10869565	0.42857143|0.1904762|0.3809524	2	1	113092421	113092421	4052	4478	APA
ENSMUSG00000028381.8|Ugcg	59222831	59222529	chr4:59189256-59222833	+	0.272193	FALSE	Neurite<Soma	63.0|21.0|116.0	55.0|129.0|158.0	0.315|0.105|0.58	0.16081871|0.37719297|0.4619883	1	0	59220390	59220390	2139	2441	APA
ENSMUSG00000078923.10;ENSMUSG00000089739.2;ENSMUSG00000090213.1|Gm20431;Tmem189;Ube2v1	167607847	167643243	chr2:167607637-167661556	-	0.272155	FALSE	Neurite<Soma	228.0|60.0	213.0|197.0	0.7916667|0.20833333	0.5195122|0.4804878	1	0	167644063	167609103	820	1256	ALE
ENSMUSG00000046020.13|Pofut1	153270247	153267962	chr2:153241532-153270247	+	0.272042	FALSE	Neurite<Soma	79.0|23.0|7.0	58.0|57.0|3.0	0.72477067|0.21100917|0.06422018	0.4915254|0.48305085|0.025423728	1	0	153265880	153265880	2082	4367	APA
ENSMUSG00000069565.12|Dazap1	80288406	80287861	chr10:80261485-80288408	+	0.271882	TRUE	Neurite<Soma	161.0|194.0|21.0	290.0|103.0|29.0	0.42819148|0.5159575|0.055851065	0.68720376|0.24407583|0.06872038	0	1	80287708	80287708	153	698	APA
ENSMUSG00000023923.9|Tbc1d5	50733125	50734023	chr17:50733126-51179349	-	0.271739	TRUE	Neurite<Soma	12.0|11.0	4.0|12.0	0.5217391|0.47826087	0.25|0.75	1	0	50735947	50735947	1924	2822	APA
ENSMUSG00000028035.13|Dnajb4	152184096	152184739	chr3:152183954-152210083	-	0.271371	FALSE	Neurite<Soma	121.0|4.0	62.0|27.0	0.968|0.032	0.6966292|0.30337077	1	0	152185149	152185149	410	1053	APA
ENSMUSG00000032468.11|Armc8	99478502	99518812	chr9:99478371-99568899	-	0.271164	TRUE	Soma<Neurite	13.0|73.0|21.0|7.0|14.0|9.0	12.0|28.0|34.0|14.0|3.0|16.0	0.09489051|0.5328467|0.15328467|0.05109489|0.10218978|0.06569343	0.11214953|0.26168224|0.317757|0.13084112|0.028037382|0.1495327	1	2	99520423	99480746	1611	2244	ALE
ENSMUSG00000031987.6|Egln1	124908596	124910307	chr8:124908586-124949324	-	0.270726	FALSE	Neurite<Soma	416.0|46.0	301.0|177.0	0.9004329|0.0995671	0.6297071|0.37029287	1	0	124910710	124910710	403	2114	APA
ENSMUSG00000045302.13|Preb	30951674	30955050	chr5:30950852-30960361	-	0.270538	TRUE	Neurite<Soma	170.0|416.0	245.0|192.0	0.2901024|0.70989764	0.56064075|0.43935928	0	1	30955686	30955686	636	4012	APA
ENSMUSG00000024797.12;ENSMUSG00000024799.14;ENSMUSG00000100621.1|Gm28374;Tm7sf2;Vps51	6066127	6067991	chr19:6062820-6082256	-	0.270473	TRUE	Neurite<Soma	32.0|178.0|178.0|108.0	5.0|30.0|163.0|61.0	0.06451613|0.35887095|0.35887095|0.21774194	0.019305019|0.115830116|0.6293436|0.23552124	2	1	6068117	6066537	126	326	ALE
ENSMUSG00000015961.8|Adss	177763177	177763832	chr1:177762961-177796511	-	0.270341	TRUE	Neurite<Soma	69.0|45.0|27.0|13.0	59.0|129.0|111.0|33.0	0.44805196|0.29220778|0.17532468|0.084415585	0.17771085|0.38855422|0.33433735|0.09939759	2	0	177764247	177764247	415	1070	APA
ENSMUSG00000074212.7|Dnajb14	137916559	137908572	chr3:137867674-137916557	+	0.270082	TRUE	Neurite<Soma	47.0|24.0|22.0	24.0|51.0|27.0	0.50537634|0.2580645|0.23655914	0.23529412|0.5|0.2647059	1	0	137908466	137908466	106	8093	APA
ENSMUSG00000063320.11|1190007I07Rik	82619858	82620027	chr10:82619850-82623228	-	0.269043	TRUE	Neurite<Soma	28.0|25.0	14.0|40.0	0.5283019|0.4716981	0.25925925|0.7407407	1	0	82620124	82620124	97	266	APA
ENSMUSG00000024924.14|Vldlr	27254222	27249619	chr19:27217019-27254231	+	0.268687	FALSE	Neurite<Soma	27.0|28.0	6.0|21.0	0.4909091|0.5090909	0.22222222|0.7777778	1	0	27249137	27249137	482	5085	APA
ENSMUSG00000046314.16|Stxbp6	44852486	44854258	chr12:44852483-45074709	-	0.267361	FALSE	Neurite<Soma	62.0|5.0|5.0	38.0|15.0|11.0	0.8611111|0.06944445|0.06944445	0.59375|0.234375|0.171875	1	0	44855856	44855856	1598	3370	APA
ENSMUSG00000024589.15|Nedd4l	65217815	65213186	chr18:64887755-65217826	+	0.264895	TRUE	Neurite<Soma	129.0|87.0|45.0	25.0|56.0|28.0	0.49425286|0.33333334|0.1724138	0.2293578|0.51376146|0.25688073	1	0	65212883	65212883	303	4932	APA
ENSMUSG00000025949.16|Pikfyve	65278695	65276800	chr1:65186701-65278695	+	0.264734	FALSE	Neurite<Soma	102.0|13.0	28.0|17.0	0.8869565|0.11304348	0.62222224|0.37777779	1	0	65273755	65273755	3045	4940	APA
ENSMUSG00000029922.15|Mkrn1	39397820	39405549	chr6:39397803-39420462	-	0.264723	TRUE	Neurite<Soma	182.0|17.0|116.0|89.0	54.0|4.0|149.0|63.0	0.45049506|0.042079207|0.28712872|0.22029702	0.2|0.014814815|0.55185187|0.23333333	2	0	39405686	39399227	137	1407	ALE
ENSMUSG00000018541.10|Cwc25	97745615	97756175	chr11:97745614-97766556	-	0.26455	TRUE	Neurite<Soma	59.0|53.0|14.0	44.0|145.0|27.0	0.46825397|0.42063493|0.11111111	0.2037037|0.6712963|0.125	1	0	97757382	97747357	1207	1742	ALE
ENSMUSG00000030035.14|Wbp1	83119059	83120565	chr6:83119043-83121559	-	0.264463	FALSE	Neurite<Soma	109.0|12.0	42.0|24.0	0.90082645|0.09917355	0.6363636|0.36363637	1	0	83121187	83119262	622	203	ALE
ENSMUSG00000019779.15|Frk	34611228	34608580	chr10:34483398-34611278	+	0.263889	FALSE	Neurite<Soma	32.0|4.0	40.0|24.0	0.8888889|0.11111111	0.625|0.375	1	0	34608568	34608568	12	2660	APA
ENSMUSG00000021500.15|Ddx46	55681254	55679113	chr13:55635026-55681256	+	0.263889	FALSE	Neurite<Soma	35.0|9.0|8.0|9.0|11.0	20.0|17.0|20.0|15.0|18.0	0.4861111|0.125|0.11111111|0.125|0.15277778	0.22222222|0.18888889|0.22222222|0.16666667|0.2	2	0	55678828	55678828	285	2426	APA
ENSMUSG00000047789.4|Slc38a9	112738744	112735059	chr13:112660765-112738743	+	0.263182	TRUE	Neurite<Soma	78.0|21.0|24.0|53.0	9.0|8.0|7.0|26.0	0.4431818|0.11931818|0.13636364|0.30113637	0.18|0.16|0.14|0.52	3	0	112731661	112731661	3398	7083	APA
ENSMUSG00000039096.10|Rsad1	94539806	94541895	chr11:94539797-94549199	-	0.262309	TRUE	Neurite<Soma	22.0|9.0	17.0|21.0	0.7096774|0.29032257	0.4473684|0.55263156	1	0	94542532	94542532	637	2726	APA
ENSMUSG00000000001.4|Gnai3	108107406	108107588	chr3:108107279-108146146	-	0.262121	FALSE	Neurite<Soma	119.0|5.0|8.0	193.0|87.0|10.0	0.9015151|0.03787879|0.060606062	0.6655173|0.3|0.03448276	1	0	108109424	108109424	1750	1932	APA
ENSMUSG00000066613.14|Zfp932	110010407	110007405	chr5:109996520-110010411	+	0.261905	TRUE	Neurite<Soma	9.0|19.0	14.0|10.0	0.32142857|0.6785714	0.5833333|0.41666666	0	1	110007317	110010015	88	392	ALE
ENSMUSG00000043090.18;ENSMUSG00000092260.7;ENSMUSG00000092544.8|Gm20422;Zfp866;Zfp963	69761326	69764763	chr8:69741638-69791178	-	0.261785	TRUE	Neurite<Soma	14.0|54.0|20.0	14.0|19.0|21.0	0.1590909|0.6136364|0.22727273	0.25925925|0.35185185|0.3888889	2	1	69765408	69763441	645	2115	ALE
ENSMUSG00000053768.13|Chchd3	32792227	32851972	chr6:32790975-33060260	-	0.261713	TRUE	Neurite<Soma	76.0|14.0|70.0	61.0|39.0|186.0	0.475|0.0875|0.4375	0.21328671|0.13636364|0.6503497	2	0	32852143	32792905	171	678	ALE
ENSMUSG00000026646.16|Suv39h2	3455820	3458583	chr2:3455814-3475031	-	0.261343	FALSE	Neurite<Soma	22.0|38.0|9.0|7.0	15.0|49.0|11.0|41.0	0.28947368|0.5|0.118421055|0.09210526	0.12931034|0.4224138|0.094827585|0.35344827	3	0	3458625	3458625	42	2805	APA
ENSMUSG00000013736.16|Trnt1	106782464	106781867	chr6:106769119-106782474	+	0.261216	FALSE	Neurite<Soma	5.0|39.0|9.0	32.0|46.0|12.0	0.094339624|0.7358491|0.16981132	0.35555556|0.51111114|0.13333334	0	1	106779431	106779431	257	854	APA
ENSMUSG00000036766.12|Dner	84369841	84370313	chr1:84369838-84696221	-	0.260923	FALSE	Neurite<Soma	1299.0|78.0	202.0|94.0	0.94335514|0.05664488	0.6824324|0.31756756	1	0	84370766	84370766	453	925	APA
ENSMUSG00000027956.11|Tmem144	79812565	79813683	chr3:79812563-79852773	-	0.260678	TRUE	Neurite<Soma	15.0|6.0	44.0|53.0	0.71428573|0.2857143	0.45360824|0.5463917	1	0	79814065	79814065	382	1500	APA
ENSMUSG00000073542.2|Cep76	67617801	67619083	chr18:67617396-67641336	-	0.260036	FALSE	Neurite<Soma	29.0|6.0|3.0	32.0|7.0|20.0	0.7631579|0.15789473|0.078947365	0.5423729|0.118644066|0.33898306	2	0	67619236	67619236	153	1435	APA
ENSMUSG00000029007.8|Agtrap	148077067	148078986	chr4:148077060-148088031	-	0.259775	FALSE	Neurite<Soma	49.0|7.0|10.0	64.0|9.0|51.0	0.74242425|0.10606061|0.15151516	0.516129|0.07258064|0.41129032	2	0	148080485	148080485	1499	3418	APA
ENSMUSG00000039159.16|Ube2h	30211294	30213018	chr6:30211288-30304539	-	0.259681	TRUE	Neurite<Soma	428.0|272.0	312.0|575.0	0.61142856|0.38857144	0.35174745|0.64825255	1	0	30214961	30214961	1943	3667	APA
ENSMUSG00000045312.11|Lhfpl2	94195409	94192761	chr13:94057795-94195409	+	0.259234	FALSE	Neurite<Soma	391.0|5.0	458.0|171.0	0.9873737|0.012626262	0.7281399|0.2718601	1	0	94192098	94192098	663	3311	APA
ENSMUSG00000041040.12|Fam117b	59985346	59984041	chr1:59913005-59985346	+	0.258464	FALSE	Neurite<Soma	419.0|25.0|13.0	106.0|35.0|20.0	0.916849|0.054704595|0.02844639	0.6583851|0.2173913|0.124223605	1	0	59981724	59981724	2317	3622	APA
ENSMUSG00000036550.16|Cnot1	95719631	95720146	chr8:95719450-95807464	-	0.258299	FALSE	Neurite<Soma	42.0|73.0	17.0|142.0	0.3652174|0.6347826	0.10691824|0.8930818	1	0	95720409	95720409	263	778	APA
ENSMUSG00000025220.7|Mgea5	45750261	45751839	chr19:45750260-45783520	-	0.258281	FALSE	Neurite<Soma	80.0|75.0|164.0	24.0|37.0|207.0	0.2507837|0.23510972|0.5141066	0.08955224|0.1380597|0.77238804	2	0	45752146	45752146	307	1885	APA
ENSMUSG00000032047.5|Acat1	53581688	53582375	chr9:53580521-53610382	-	0.25779	TRUE	Neurite<Soma	185.0|91.0	66.0|94.0	0.6702899|0.32971016	0.4125|0.5875	1	0	53582547	53582547	172	859	APA
ENSMUSG00000024122.16|Pdpk1	24073683	24074102	chr17:24073679-24150924	-	0.257314	TRUE	Neurite<Soma	110.0|30.0|77.0|9.0	78.0|43.0|203.0|16.0	0.48672566|0.13274336|0.34070796|0.03982301	0.22941177|0.1264706|0.59705883|0.047058824	2	0	24079028	24079028	4926	5345	APA
ENSMUSG00000033111.15|3830406C13Rik	12303122	12301978	chr14:12284208-12303231	+	0.257143	FALSE	Neurite<Soma	26.0|22.0|12.0	29.0|12.0|1.0	0.43333334|0.36666667|0.2	0.6904762|0.2857143|0.023809524	0	2	12301276	12301276	702	1846	APA
ENSMUSG00000070056.6|Mfhas1	35679199	35677246	chr8:35587797-35679449	+	0.257085	TRUE	Soma<Neurite	19.0|7.0	18.0|20.0	0.7307692|0.26923078	0.47368422|0.5263158	0	1	35676760	35676760	486	2439	APA
ENSMUSG00000024240.13|Epc1	6488930	6489161	chr18:6435950-6516108	-	0.257042	TRUE	Neurite<Soma	35.0|36.0	42.0|14.0	0.49295774|0.5070422	0.75|0.25	0	1	6489300	6489300	139	370	APA
ENSMUSG00000031805.17;ENSMUSG00000079019.2|Insl3;Jak3	71690574	71688305	chr8:71676295-71690575	+	0.256684	TRUE	Neurite<Soma	9.0|8.0	3.0|8.0	0.5294118|0.47058824	0.27272728|0.72727275	1	0	71688144	71688144	161	421	APA
ENSMUSG00000079557.10|March2	33691569	33695076	chr17:33685711-33718657	-	0.256464	TRUE	Soma<Neurite	32.0|13.0|74.0	22.0|11.0|19.0	0.26890758|0.1092437|0.62184876	0.42307693|0.21153846|0.3653846	2	0	33696027	33691997	951	428	ALE
ENSMUSG00000025915.14|Sgk3	9900843	9899793	chr1:9798106-9900845	+	0.25614	FALSE	Neurite<Soma	8.0|7.0	15.0|4.0	0.53333336|0.46666667	0.7894737|0.21052632	0	1	9898887	9898887	906	1956	APA
ENSMUSG00000026305.15|Lrrfip1	91128923	91117314	chr1:90998736-91128944	+	0.255929	FALSE	Neurite<Soma	23.0|14.0	43.0|6.0	0.6216216|0.3783784	0.877551|0.12244898	0	1	91116061	91128193	1253	730	ALE
ENSMUSG00000028030.12|Tbck	132841614	132839265	chr3:132684143-132841688	+	0.25576	TRUE	Neurite<Soma	10.0|10.0|8.0	4.0|19.0|8.0	0.35714287|0.35714287|0.2857143	0.12903225|0.61290324|0.2580645	1	0	132838068	132838068	1197	3546	APA
ENSMUSG00000027508.15|Pag1	9687484	9688780	chr3:9687478-9833679	-	0.255356	FALSE	Neurite<Soma	121.0|4.0	186.0|75.0	0.968|0.032	0.7126437|0.28735632	1	0	9693769	9693769	4989	6285	APA
ENSMUSG00000028161.17|Ppp3ca	136937722	136935470	chr3:136670123-136937727	+	0.255274	FALSE	Neurite<Soma	92.0|115.0|138.0|100.0|26.0|5.0	67.0|30.0|187.0|42.0|12.0|5.0	0.19327731|0.24159664|0.28991598|0.21008404|0.05462185|0.010504202	0.19533528|0.08746356|0.5451895|0.12244898|0.034985423|0.014577259	2	1	136935222	136935222	248	2500	APA
ENSMUSG00000030726.16|Pold3	100082112	100083409	chr7:100082110-100121565	-	0.254911	TRUE	Neurite<Soma	75.0|43.0	67.0|109.0	0.63559324|0.3644068	0.3806818|0.6193182	1	0	100083654	100083654	245	1542	APA
ENSMUSG00000022849.4|Hspbap1	35826490	35825447	chr16:35770385-35828446	+	0.254545	FALSE	Neurite<Soma	18.0|15.0	28.0|7.0	0.54545456|0.45454547	0.8|0.2	0	1	35825395	35825395	52	1095	APA
ENSMUSG00000063015.12|Ccni	93181939	93182861	chr5:93181932-93206495	-	0.254011	FALSE	Neurite<Soma	417.0|15.0|84.0	302.0|18.0|225.0	0.80813956|0.029069768|0.1627907	0.55412847|0.033027522|0.41284403	2	0	93182979	93182979	118	1040	APA
ENSMUSG00000040022.14|Rab11fip2	59902886	59905632	chr19:59902883-59943654	-	0.253846	FALSE	Neurite<Soma	54.0|11.0	15.0|11.0	0.83076924|0.16923077	0.5769231|0.42307693	1	0	59906226	59906918	594	4032	ALE
ENSMUSG00000048349.9|Pou4f1	104461904	104465294	chr14:104461675-104467999	-	0.25382	TRUE	Neurite<Soma	49.0|31.0|20.0|24.0	11.0|5.0|5.0|17.0	0.3951613|0.25|0.16129032|0.19354838	0.28947368|0.13157895|0.13157895|0.4473684	3	1	0	104465731	0	2687	ALE
ENSMUSG00000061080.11|Lsamp	42181676	42174380	chr16:39984360-42181679	+	0.253307	TRUE	Neurite<Soma	19.0|37.0	16.0|11.0	0.3392857|0.66071427	0.5925926|0.4074074	0	1	42174239	42174239	141	7437	APA
ENSMUSG00000030447.15|Cyfip1	55930698	55930311	chr7:55842070-55932602	+	0.253247	FALSE	Neurite<Soma	3.0|39.0	25.0|52.0	0.071428575|0.9285714	0.32467532|0.6753247	0	1	55930159	55930159	152	539	APA
ENSMUSG00000067336.6|Bmpr2	59877612	59870549	chr1:59763399-59879014	+	0.252812	FALSE	Neurite<Soma	14.0|64.0|31.0|43.0|16.0|272.0	150.0|45.0|50.0|43.0|36.0|203.0	0.03181818|0.14545454|0.070454545|0.09772728|0.036363635|0.6181818	0.28462997|0.085388996|0.09487666|0.08159393|0.06831119|0.38519925	0	5	59870482	59870482	67	7130	APA
ENSMUSG00000032570.17|Atp2c1	105411391	105412703	chr9:105403538-105521257	-	0.252715	FALSE	Neurite<Soma	130.0|8.0|26.0|9.0|8.0	54.0|6.0|22.0|18.0|16.0	0.71823204|0.044198897|0.1436464|0.049723756|0.044198897	0.46551725|0.05172414|0.18965517|0.15517241|0.13793103	3	0	105413061	105413061	358	1670	APA
ENSMUSG00000044252.17|Osbpl1a	12755338	12756192	chr18:12755313-12941841	-	0.252174	TRUE	Neurite<Soma	15.0|8.0	10.0|15.0	0.65217394|0.3478261	0.4|0.6	1	0	12756207	12756207	15	869	APA
ENSMUSG00000040612.13|Ildr2	166316822	166315497	chr1:166254138-166316823	+	0.252128	FALSE	Neurite<Soma	85.0|14.0|89.0	16.0|15.0|49.0	0.45212767|0.07446808|0.47340426	0.2|0.1875|0.6125	2	0	166310792	166310792	4705	6030	APA
ENSMUSG00000059005.13|Hnrnpa3	75669407	75665321	chr2:75659260-75669407	+	0.251472	FALSE	Neurite<Soma	63.0|593.0|71.0|16.0|12.0|34.0|36.0	195.0|336.0|71.0|25.0|19.0|27.0|46.0	0.07636364|0.7187879|0.086060606|0.01939394|0.014545455|0.041212123|0.043636363	0.27121|0.4673157|0.09874826|0.034770515|0.02642559|0.037552156|0.06397775	0	1	75665283	75665283	38	4028	APA
ENSMUSG00000020659.16|Cbll1	31484937	31487026	chr12:31484828-31499616	-	0.250851	TRUE	Neurite<Soma	47.0|10.0|4.0|18.0	32.0|11.0|16.0|34.0	0.5949367|0.12658228|0.050632913|0.2278481	0.34408602|0.11827957|0.17204301|0.3655914	3	0	31487281	31487281	255	2344	APA
ENSMUSG00000025578.9|Cbx8	119036306	119038439	chr11:119036304-119040969	-	0.250647	FALSE	Neurite<Soma	203.0|50.0	96.0|78.0	0.80237156|0.19762845	0.55172414|0.44827586	1	0	119038679	119038679	240	2373	APA
ENSMUSG00000025261.17|Huwe1	151934886	151934504	chrX:151803326-151935417	+	0.250606	TRUE	Neurite<Soma	56.0|329.0|625.0	19.0|887.0|633.0	0.055445544|0.32574257|0.6188119	0.012345679|0.5763483|0.41130605	1	2	151934380	151934380	124	506	APA
ENSMUSG00000031012.17|Cask	13517084	13521208	chrX:13517079-13846578	-	0.250302	FALSE	Neurite<Soma	284.0|27.0|11.0|13.0|13.0	43.0|11.0|2.0|8.0|12.0	0.81609195|0.077586204|0.031609196|0.03735632|0.03735632	0.56578946|0.14473684|0.02631579|0.10526316|0.15789473	4	0	13522173	13522173	965	5089	APA
ENSMUSG00000004500.9|Zfp324	12973822	12972124	chr7:12965837-12973822	+	0.25	TRUE	Neurite<Soma	11.0|11.0	2.0|6.0	0.5|0.5	0.25|0.75	1	0	12971634	12971634	490	2188	APA
ENSMUSG00000040459.11|Arglu1	8666577	8667225	chr8:8665074-8690521	-	0.249516	FALSE	Neurite<Soma	30.0|8.0|270.0|43.0|44.0	9.0|6.0|125.0|52.0|96.0	0.07594936|0.020253165|0.6835443|0.10886076|0.11139241	0.03125|0.020833334|0.4340278|0.18055555|0.33333334	4	2	8667254	8667254	29	677	APA
ENSMUSG00000061536.13|Sec22c	121680047	121683045	chr9:121680044-121705490	-	0.249049	FALSE	Neurite<Soma	38.0|8.0|9.0	19.0|15.0|9.0	0.6909091|0.14545454|0.16363636	0.44186047|0.3488372|0.20930232	1	0	121684660	121684660	1615	4613	APA
ENSMUSG00000060206.11|Zfp462	55083554	55081072	chr4:54945047-55083563	+	0.248512	TRUE	Neurite<Soma	50.0|39.0|9.0|14.0	19.0|55.0|8.0|14.0	0.44642857|0.3482143|0.08035714|0.125	0.19791667|0.5729167|0.083333336|0.14583333	1	0	55080870	55080870	202	2684	APA
ENSMUSG00000040511.14|Pvr	19903579	19904288	chr7:19903577-19921160	-	0.248485	FALSE	Neurite<Soma	91.0|14.0	170.0|105.0	0.8666667|0.13333334	0.6181818|0.38181818	1	0	19905129	19905129	841	1550	APA
ENSMUSG00000054000.5|Tusc1	93334143	93334287	chr4:93334137-93335511	-	0.247619	TRUE	Neurite<Soma	33.0|12.0	17.0|18.0	0.73333335|0.26666668	0.4857143|0.51428574	1	0	93334805	93334805	518	662	APA
ENSMUSG00000079020.9|Slc45a4	73577419	73581589	chr15:73577423-73645762	-	0.247454	FALSE	Neurite<Soma	59.0|154.0|28.0	8.0|118.0|72.0	0.24481328|0.6390042|0.11618257	0.04040404|0.5959596|0.36363637	2	0	73581767	73581767	178	4348	APA
ENSMUSG00000018377.10|Vezf1	88084728	88082529	chr11:88068278-88084729	+	0.247258	TRUE	Neurite<Soma	322.0|142.0|59.0	98.0|137.0|31.0	0.6156788|0.2715105|0.11281071	0.36842105|0.5150376|0.116541356	1	0	88081822	88081822	707	2906	APA
ENSMUSG00000034602.14|Mon2	122992061	122995349	chr10:122992060-123076505	-	0.246952	TRUE	Neurite<Soma	74.0|27.0|18.0|60.0	42.0|72.0|11.0|56.0	0.41340783|0.15083799|0.10055866|0.33519554	0.2320442|0.39779004|0.06077348|0.30939227	1	0	122995672	122995672	323	3611	APA
ENSMUSG00000027180.12|Fbxo3	104061492	104061407	chr2:104027720-104063240	+	0.246533	FALSE	Soma<Neurite	12.0|36.0|11.0	9.0|12.0|12.0	0.20338982|0.6101695|0.18644068	0.27272728|0.36363637|0.36363637	1	2	104060082	104060082	1325	1410	APA
ENSMUSG00000039599.15|Fam149b	20383489	20368563	chr14:20348161-20383489	+	0.24625	FALSE	Neurite<Soma	8.0|42.0	13.0|19.0	0.16|0.84	0.40625|0.59375	0	1	20367961	20382981	602	508	ALE
ENSMUSG00000064181.6|Rab3ip	116905781	116906776	chr10:116905783-116950769	-	0.245455	TRUE	Neurite<Soma	93.0|62.0|10.0	42.0|81.0|9.0	0.56363636|0.37575758|0.060606062	0.3181818|0.6136364|0.06818182	1	0	116907038	116907038	262	1257	APA
ENSMUSG00000078995.9|Zfp456	67365772	67365905	chr13:67362112-67375810	-	0.245455	TRUE	Soma<Neurite	10.0|12.0	14.0|6.0	0.45454547|0.54545456	0.7|0.3	1	0	67366211	67366211	306	439	APA
ENSMUSG00000033400.14|Agl	116743056	116744584	chr3:116739998-116808166	-	0.244671	FALSE	Neurite<Soma	37.0|36.0|13.0	19.0|10.0|19.0	0.43023255|0.41860464|0.15116279	0.39583334|0.20833333|0.39583334	2	1	116744820	116746378	236	3322	ALE
ENSMUSG00000024097.10|Srsf7	80200082	80201311	chr17:80200088-80207305	-	0.244598	TRUE	Neurite<Soma	1551.0|1029.0	573.0|1034.0	0.6011628|0.3988372	0.35656503|0.643435	1	0	80201550	80201550	239	1468	APA
ENSMUSG00000059495.14|Arhgef12	42963848	42967737	chr9:42963841-43105987	-	0.244229	TRUE	Neurite<Soma	145.0|9.0|85.0|39.0|37.0	137.0|42.0|259.0|104.0|92.0	0.46031746|0.028571429|0.26984128|0.123809524|0.11746032	0.21608832|0.066246055|0.40851736|0.16403785|0.14511041	2	0	42969184	42969184	1259	5148	APA
ENSMUSG00000044452.10|Zfp507	35772352	35774067	chr7:35772342-35802989	-	0.244149	FALSE	Neurite<Soma	47.0|4.0	42.0|20.0	0.92156863|0.078431375	0.67741936|0.32258064	1	0	35775963	35775963	1896	3611	APA
ENSMUSG00000026393.10|Nek7	138483838	138484136	chr1:138482874-138620141	-	0.244048	FALSE	Neurite<Soma	19.0|5.0	23.0|19.0	0.7916667|0.20833333	0.54761904|0.45238096	1	0	138487096	138487002	2960	3164	ALE
ENSMUSG00000024486.5|Hbegf	36504933	36506226	chr18:36504928-36515805	-	0.243243	FALSE	Neurite<Soma	29.0|8.0	60.0|51.0	0.7837838|0.21621622	0.5405405|0.45945945	1	0	36506655	36506655	159	1452	APA
ENSMUSG00000031111.16|Igsf1	49782544	49792967	chrX:49782535-49797749	-	0.243243	TRUE	Neurite<Soma	25.0|12.0	16.0|21.0	0.6756757|0.3243243	0.43243244|0.5675676	1	0	49793844	49782819	877	275	ALE
ENSMUSG00000032067.6|Pts	50521618	50521693	chr9:50521616-50528724	-	0.243056	TRUE	Neurite<Soma	10.0|8.0	5.0|11.0	0.5555556|0.44444445	0.3125|0.6875	1	0	50522215	50522215	522	597	APA
ENSMUSG00000020949.8|Fkbp3	65062436	65062686	chr12:65062435-65073944	-	0.242649	FALSE	Neurite<Soma	192.0|3.0|6.0	119.0|14.0|34.0	0.95522386|0.014925373|0.029850746	0.71257484|0.08383234|0.2035928	2	0	65062688	65062688	2	252	APA
ENSMUSG00000038481.13|Cdk19	40483818	40482100	chr10:40349307-40483818	+	0.242494	FALSE	Neurite<Soma	9.0|106.0	17.0|36.0	0.07826087|0.9217391	0.3207547|0.6792453	0	1	40479800	40479800	2300	4018	APA
ENSMUSG00000041308.6|Sntb2	107014192	107011444	chr8:106935749-107019714	+	0.242492	FALSE	Soma<Neurite	22.0|7.0	16.0|15.0	0.7586207|0.2413793	0.516129|0.48387095	0	1	107011381	107011381	63	2811	APA
ENSMUSG00000037458.14|Azin1	38487428	38488328	chr15:38487429-38519266	-	0.242105	TRUE	Neurite<Soma	22.0|17.0|12.0|4.0	9.0|28.0|6.0|14.0	0.4|0.3090909|0.21818182|0.07272727	0.15789473|0.49122807|0.10526316|0.24561404	1	0	38490363	38490363	2035	2935	APA
ENSMUSG00000027963.14|Extl2	116029016	116028329	chr3:116007461-116029017	+	0.242051	TRUE	Neurite<Soma	56.0|50.0|24.0	25.0|18.0|32.0	0.43076923|0.3846154|0.18461539	0.33333334|0.24|0.42666668	2	1	116027495	116027495	834	1521	APA
ENSMUSG00000057554.13|Lgals8	12439417	12439710	chr13:12439414-12464944	-	0.241979	FALSE	Neurite<Soma	26.0|8.0	23.0|21.0	0.7647059|0.23529412	0.52272725|0.47727272	1	0	12440847	12440847	1137	1430	APA
ENSMUSG00000051705.13|Senp8	59735760	59736487	chr9:59734258-59750649	-	0.241818	TRUE	Neurite<Soma	14.0|30.0	14.0|11.0	0.3181818|0.6818182	0.56|0.44	0	1	59737169	59737169	682	1409	APA
ENSMUSG00000078584.9|AU022252	119219846	119226209	chr4:119219841-119232712	-	0.241631	FALSE	Neurite<Soma	11.0|20.0	6.0|47.0	0.3548387|0.6451613	0.11320755|0.8867925	1	0	119226344	119226344	135	6498	APA
ENSMUSG00000048915.12|Efna5	62604290	62604758	chr17:62604183-62881317	-	0.241619	TRUE	Soma<Neurite	14.0|37.0	16.0|15.0	0.27450982|0.7254902	0.516129|0.48387095	1	0	62607344	62607344	2586	3054	APA
ENSMUSG00000043467.19|Zbtb37	161002923	161009857	chr1:161002921-161034849	-	0.24127	TRUE	Neurite<Soma	20.0|16.0	11.0|24.0	0.5555556|0.44444445	0.31428573|0.6857143	1	0	161019923	161019923	10066	17000	APA
ENSMUSG00000042502.10|Cd2bp2	127192026	127193684	chr7:127191659-127196050	-	0.240962	TRUE	Neurite<Soma	189.0|80.0|5.0	114.0|124.0|16.0	0.689781|0.2919708|0.018248174	0.4488189|0.48818898|0.062992126	1	0	127193822	127193822	138	1796	APA
ENSMUSG00000024135.9|Srbd1	85984666	85984756	chr17:85984664-86145175	-	0.240741	TRUE	Neurite<Soma	9.0|9.0	7.0|20.0	0.5|0.5	0.25925925|0.7407407	1	0	85985196	85985196	440	530	APA
ENSMUSG00000037492.16|Zmat4	24063105	24062693	chr8:23636018-24063105	+	0.240476	TRUE	Neurite<Soma	23.0|12.0	5.0|7.0	0.6571429|0.34285715	0.41666666|0.5833333	1	0	24059758	24059758	2935	3347	APA
ENSMUSG00000042719.17|Naa25	121440836	121440140	chr5:121397935-121442409	+	0.24045	TRUE	Neurite<Soma	19.0|30.0	49.0|29.0	0.3877551|0.6122449	0.6282051|0.37179488	0	1	121439947	121439947	193	889	APA
ENSMUSG00000031284.16|Pak3	143797790	143793257	chrX:143518590-143797796	+	0.240402	FALSE	Neurite<Soma	177.0|13.0	47.0|21.0	0.93157893|0.06842105	0.6911765|0.30882353	1	0	143791321	143791321	1936	6469	APA
ENSMUSG00000025995.16|Wdr75	45823615	45823387	chr1:45795165-45823619	+	0.240216	FALSE	Neurite<Soma	259.0|6.0	258.0|92.0	0.9773585|0.02264151	0.73714286|0.26285714	1	0	45823355	45823512	32	103	ALE
ENSMUSG00000026281.15|Dtymk	93792590	93800507	chr1:93792575-93801934	-	0.240152	FALSE	Neurite<Soma	196.0|35.0	146.0|94.0	0.8484849|0.15151516	0.60833335|0.39166668	1	0	93800800	93792835	293	245	ALE
ENSMUSG00000027340.15|Slc23a2	132052497	132052616	chr2:132052495-132145108	-	0.240112	TRUE	Neurite<Soma	72.0|39.0	67.0|97.0	0.6486486|0.35135135	0.40853658|0.5914634	1	0	132056671	132056671	4055	4174	APA
ENSMUSG00000028614.14|Ndc1	107416343	107414338	chr4:107367783-107416346	+	0.24009	FALSE	Neurite<Soma	302.0|47.0|13.0	224.0|117.0|36.0	0.83425415|0.12983425|0.0359116	0.59416443|0.31034482|0.09549072	1	0	107414086	107414086	252	2257	APA
ENSMUSG00000068551.12|Zfp467	48436641	48437587	chr6:48427696-48445825	-	0.239796	FALSE	Soma<Neurite	9.0|25.0|15.0	1.0|9.0|2.0	0.18367347|0.5102041|0.30612245	0.083333336|0.75|0.16666667	2	1	48439286	48439286	1699	2645	APA
ENSMUSG00000032293.8|Ireb2	54912527	54910030	chr9:54863788-54912530	+	0.239604	TRUE	Neurite<Soma	289.0|124.0|4.0	224.0|251.0|19.0	0.69304556|0.29736212|0.009592326	0.4534413|0.5080972|0.03846154	1	0	54909738	54909738	292	2789	APA
ENSMUSG00000057541.14|Pus7	23740656	23741717	chr5:23740647-23783711	-	0.239474	FALSE	Soma<Neurite	11.0|9.0	15.0|4.0	0.55|0.45	0.7894737|0.21052632	1	0	23741842	23741842	125	1186	APA
ENSMUSG00000039100.9|March6	31455900	31458877	chr15:31455898-31531037	-	0.239256	FALSE	Neurite<Soma	213.0|13.0|8.0|14.0|41.0|10.0	88.0|6.0|16.0|13.0|42.0|21.0	0.71237457|0.04347826|0.026755853|0.04682274|0.13712375|0.033444814	0.47311828|0.032258064|0.086021505|0.06989247|0.22580644|0.11290322	4	0	31459191	31459191	314	3291	APA
ENSMUSG00000061517.8|Sox21	118233243	118233536	chr14:118233231-118237030	-	0.239092	TRUE	Neurite<Soma	120.0|30.0|87.0|73.0	36.0|4.0|79.0|33.0	0.38709676|0.09677419|0.28064516|0.23548387	0.23684211|0.02631579|0.5197368|0.21710527	2	0	118234807	118234807	1271	1564	APA
ENSMUSG00000025066.9|Sfr1	47735528	47735296	chr19:47731755-47735588	+	0.238996	FALSE	Neurite<Soma	503.0|54.0	763.0|386.0	0.9030521|0.09694794	0.6640557|0.3359443	1	0	47735015	47735015	281	513	APA
ENSMUSG00000048503.7|Tmem136	43108659	43109173	chr9:43108649-43116570	-	0.238799	FALSE	Neurite<Soma	35.0|37.0	23.0|70.0	0.4861111|0.5138889	0.24731183|0.75268817	1	0	43111322	43111322	2149	2663	APA
ENSMUSG00000028086.15|Fbxw7	84979197	84978743	chr3:84815267-84979198	+	0.238482	FALSE	Neurite<Soma	137.0|560.0|8.0|31.0	135.0|245.0|6.0|83.0	0.1861413|0.76086956|0.010869565|0.042119566	0.28784648|0.52238804|0.012793177|0.17697228	3	1	84977538	84977538	1205	1659	APA
ENSMUSG00000055322.15|Tns1	73910239	73912943	chr1:73910230-74124449	-	0.238399	FALSE	Neurite<Soma	13.0|16.0	17.0|64.0	0.44827586|0.55172414	0.20987654|0.79012346	1	0	73914532	73914532	1589	4293	APA
ENSMUSG00000037475.15|Thoc2	41795003	41796223	chrX:41794990-41920674	-	0.238351	FALSE	Neurite<Soma	32.0|10.0|9.0|6.0|5.0	15.0|6.0|13.0|11.0|9.0	0.516129|0.16129032|0.14516129|0.09677419|0.08064516	0.2777778|0.11111111|0.24074075|0.2037037|0.16666667	3	0	41802967	41802967	1577	2797	APA
ENSMUSG00000026313.16|Hdac4	91932590	91932757	chr1:91928778-92180341	-	0.238237	FALSE	Soma<Neurite	51.0|358.0|6.0	54.0|266.0|106.0	0.12289157|0.8626506|0.014457831	0.12676056|0.62441313|0.2488263	1	2	91933349	91933349	592	759	APA
ENSMUSG00000029461.17|Fam168a	100841628	100841333	chr7:100706634-100841656	+	0.238142	FALSE	Neurite<Soma	34.0|153.0|12.0	76.0|121.0|31.0	0.17085427|0.76884425|0.06030151	0.33333334|0.53070176|0.13596492	0	1	100835436	100835436	5331	5626	APA
ENSMUSG00000071660.10|Ttc9c	8809094	8811157	chr19:8809074-8819333	-	0.237971	FALSE	Neurite<Soma	271.0|73.0|4.0|9.0|11.0|7.0	261.0|228.0|12.0|13.0|6.0|7.0	0.7226667|0.19466667|0.010666667|0.024|0.029333333|0.018666666	0.49525616|0.43263757|0.0227704|0.024667932|0.0113852|0.013282732	1	0	8811746	8811746	589	2652	APA
ENSMUSG00000037808.13|Fam76b	13846529	13845163	chr9:13827715-13854987	+	0.237216	FALSE	Neurite<Soma	140.0|2.0|6.0|6.0	86.0|9.0|18.0|15.0	0.90909094|0.012987013|0.038961038|0.038961038	0.671875|0.0703125|0.140625|0.1171875	2	0	13844115	13844115	1048	2414	APA
ENSMUSG00000003131.7|Pafah1b2	45965318	45968207	chr9:45962858-46012690	-	0.237195	TRUE	Neurite<Soma	15.0|1357.0|60.0|4.0|722.0|32.0|39.0	3.0|437.0|50.0|4.0|557.0|43.0|82.0	0.006729475|0.6087932|0.0269179|0.0017945267|0.32391205|0.014356214|0.017496636	0.0025510204|0.37159863|0.042517006|0.0034013605|0.47363946|0.036564626|0.06972789	4	1	45968690	45968690	483	3372	APA
ENSMUSG00000030584.14|Dpf1	29317586	29316888	chr7:29303950-29317588	+	0.237073	FALSE	Neurite<Soma	230.0|166.0	247.0|55.0	0.5808081|0.41919193	0.8178808|0.1821192	0	1	29316548	29316548	340	1038	APA
ENSMUSG00000037234.17|Hook3	26028906	26029219	chr8:26021420-26119224	-	0.236881	TRUE	Soma<Neurite	34.0|26.0|8.0|13.0|105.0|125.0	32.0|34.0|27.0|19.0|146.0|51.0	0.10932476|0.08360129|0.025723472|0.041800644|0.3376206|0.40192926	0.103559874|0.110032365|0.08737864|0.061488673|0.47249192|0.16504854	5	4	26031892	26031892	2673	2986	APA
ENSMUSG00000030539.13|Sema4b	80226583	80226396	chr7:80186840-80226527	+	0.236842	FALSE	Neurite<Soma	88.0|88.0	42.0|15.0	0.5|0.5	0.7368421|0.2631579	0	1	80225332	80225332	1064	1251	APA
ENSMUSG00000034158.9|Lrrc58	37884557	37884255	chr16:37868388-37888858	+	0.236732	FALSE	Soma<Neurite	97.0|219.0|7.0	95.0|258.0|123.0	0.3003096|0.67801857|0.021671826	0.19957983|0.5420168|0.25840336	1	2	37881459	37881459	2796	3098	APA
ENSMUSG00000019920.17|Lims1	58424684	58421783	chr10:58323465-58424691	+	0.235833	FALSE	Neurite<Soma	5.0|43.0	17.0|33.0	0.104166664|0.8958333	0.34|0.66	0	1	58418785	58421565	331	3119	ALE
ENSMUSG00000022752.8|Tomm70a	57154530	57153032	chr16:57121713-57154530	+	0.235641	FALSE	Neurite<Soma	425.0|750.0|6.0	220.0|1542.0|9.0	0.35986453|0.63505507|0.00508044	0.124223605|0.8706945|0.005081875	1	0	57152733	57152733	299	1797	APA
ENSMUSG00000024331.11|Dsc2	20031266	20032509	chr18:20030632-20059554	-	0.235267	TRUE	Neurite<Soma	18.0|11.0|12.0	65.0|11.0|85.0	0.4390244|0.2682927|0.29268292	0.4037267|0.06832298|0.5279503	2	1	20033052	20033052	543	1786	APA
ENSMUSG00000021408.14|Ripk1	34035169	34033001	chr13:34002362-34035170	+	0.235259	FALSE	Neurite<Soma	9.0|10.0|13.0	23.0|15.0|68.0	0.28125|0.3125|0.40625	0.21698113|0.14150943|0.6415094	2	1	34032779	34032779	222	2390	APA
ENSMUSG00000015672.3|Mrpl32	14610305	14610483	chr13:14610300-14613037	-	0.23524	FALSE	Neurite<Soma	126.0|35.0	104.0|86.0	0.7826087|0.2173913	0.5473684|0.4526316	1	0	14610488	14610488	5	183	APA
ENSMUSG00000035933.5|Cog5	31937629	31929067	chr12:31654868-31937630	+	0.234783	FALSE	Neurite<Soma	42.0|24.0|24.0|25.0	48.0|8.0|11.0|13.0	0.3652174|0.20869565|0.20869565|0.2173913	0.6|0.1|0.1375|0.1625	0	1	31925756	31925756	3311	488	APA
ENSMUSG00000032536.11|Trak1	121474916	121462608	chr9:121297511-121474918	+	0.234397	TRUE	Neurite<Soma	22.0|63.0|144.0	10.0|134.0|119.0	0.09606987|0.27510917|0.62882096	0.038022812|0.5095057|0.4524715	1	2	121460846	121470297	1762	2703	ALE
ENSMUSG00000036390.8|Gadd45a	67035102	67035464	chr6:67035095-67037406	-	0.234386	FALSE	Neurite<Soma	43.0|14.0	52.0|48.0	0.75438595|0.24561404	0.52|0.48	1	0	67035661	67035661	197	559	APA
ENSMUSG00000031310.16|Zmym3	101404385	101415096	chrX:101404383-101420849	-	0.234209	TRUE	Neurite<Soma	148.0|138.0|29.0	41.0|88.0|45.0	0.46984127|0.43809524|0.092063494	0.23563218|0.50574714|0.25862068	2	0	101415172	101405613	76	1228	ALE
ENSMUSG00000029467.15|Atp2a2	122453522	122456361	chr5:122453513-122502225	-	0.234121	FALSE	Neurite<Soma	231.0|331.0|42.0|19.0|8.0|6.0|11.0	102.0|587.0|15.0|18.0|7.0|28.0|31.0	0.3564815|0.51080245|0.06481481|0.029320987|0.012345679|0.009259259|0.016975308	0.12944162|0.74492383|0.019035533|0.02284264|0.008883249|0.035532996|0.0393401	1	0	122457153	122454293	792	771	ALE
ENSMUSG00000016921.14|Srsf6	162937118	162935346	chr2:162931527-162937121	+	0.233617	FALSE	Neurite<Soma	296.0|106.0|7.0	99.0|83.0|20.0	0.7237164|0.2591687|0.017114915	0.490099|0.4108911|0.0990099	1	0	162934754	162934754	592	2364	APA
ENSMUSG00000037236.14;ENSMUSG00000099703.6|Gm28285;Matr3	35591734	35590806	chr18:35553403-35593835	+	0.233498	FALSE	Neurite<Soma	9.0|24.0|37.0	21.0|15.0|22.0	0.12857144|0.34285715|0.5285714	0.36206895|0.25862068|0.37931034	0	2	35590427	35590427	379	1307	APA
ENSMUSG00000022800.13|Fyttd1	32908034	32906229	chr16:32877780-32908963	+	0.233434	TRUE	Neurite<Soma	220.0|46.0|485.0	439.0|74.0|360.0	0.29294273|0.061251663|0.6458056	0.5028637|0.08476518|0.41237113	0	2	32905627	32905627	602	2407	APA
ENSMUSG00000036097.7|Fam178a	44983020	44982376	chr19:44931118-44983787	+	0.233157	TRUE	Neurite<Soma	21.0|44.0|97.0	16.0|106.0|88.0	0.12962963|0.27160493|0.59876543	0.07619048|0.50476193|0.41904762	1	2	44980588	44980588	1788	2432	APA
ENSMUSG00000054823.16|Nsd3	25719665	25714692	chr8:25601600-25719667	+	0.232554	FALSE	Neurite<Soma	13.0|9.0|58.0|17.0	9.0|13.0|19.0|11.0	0.13402061|0.0927835|0.5979381|0.17525773	0.17307693|0.25|0.3653846|0.21153846	1	2	25714397	25714397	295	5268	APA
ENSMUSG00000051510.13|Mafg	120625118	120628584	chr11:120625116-120633600	-	0.232489	FALSE	Neurite<Soma	359.0|27.0|215.0|9.0|439.0	285.0|42.0|253.0|6.0|1093.0	0.3422307|0.025738798|0.2049571|0.0085796|0.4184938	0.1697439|0.02501489|0.15068494|0.0035735557|0.65098274	4	0	120629286	120629286	702	4168	APA
ENSMUSG00000026511.7|Srp9	182132397	182131804	chr1:182124736-182132407	+	0.231995	TRUE	Neurite<Soma	351.0|34.0|264.0	332.0|143.0|600.0	0.54083204|0.052388288|0.40677965	0.3088372|0.13302326|0.55813956	2	0	182131452	182131452	352	945	APA
ENSMUSG00000031393.16|Mecp2	74026593	74029138	chrX:74026591-74135363	-	0.231522	FALSE	Neurite<Soma	62.0|14.0|4.0	25.0|10.0|11.0	0.775|0.175|0.05	0.54347825|0.2173913|0.23913044	2	0	74035419	74035419	6281	8826	APA
ENSMUSG00000055723.6|Rras2	114046785	114047395	chr7:114046781-114117781	-	0.231412	TRUE	Neurite<Soma	173.0|76.0|4.0|12.0	303.0|313.0|22.0|81.0	0.6528302|0.28679246|0.01509434|0.04528302	0.42141864|0.43532684|0.030598054|0.11265647	1	0	114048166	114048166	771	1381	APA
ENSMUSG00000053119.11|Chmp3	71581578	71580169	chr6:71543796-71582609	+	0.231006	TRUE	Neurite<Soma	229.0|4.0|214.0	182.0|10.0|455.0	0.51230425|0.008948546|0.4787472	0.2812983|0.015455951|0.70324576	2	0	71579789	71579789	380	1789	APA
ENSMUSG00000051674.14|Dcun1d4	73560788	73559396	chr5:73480999-73560794	+	0.230849	FALSE	Neurite<Soma	38.0|4.0	31.0|15.0	0.9047619|0.0952381	0.67391306|0.32608697	1	0	73557684	73557684	1712	3104	APA
ENSMUSG00000046982.10|Tshz1	84011632	84012574	chr18:84011626-84086404	-	0.230731	TRUE	Neurite<Soma	39.0|35.0	8.0|19.0	0.527027|0.47297296	0.2962963|0.7037037	1	0	84013029	84013029	455	1397	APA
ENSMUSG00000028519.16|Dab1	104744653	104680382	chr4:103619664-104744844	+	0.230303	FALSE	Soma<Neurite	16.0|8.0|20.0	2.0|4.0|9.0	0.36363637|0.18181819|0.45454547	0.13333334|0.26666668|0.6	0	2	104680205	104732162	177	3159	ALE
ENSMUSG00000021711.16|Trappc13	104142154	104142543	chr13:104142148-104178469	-	0.229665	TRUE	Neurite<Soma	18.0|15.0	6.0|13.0	0.54545456|0.45454547	0.31578946|0.68421054	1	0	104144140	104144140	1597	1986	APA
ENSMUSG00000031540.13|Kat6a	22943247	22940704	chr8:22859534-22943259	+	0.229565	FALSE	Neurite<Soma	20.0|3.0	16.0|9.0	0.8695652|0.13043478	0.64|0.36	1	0	22940639	22940639	65	2608	APA
ENSMUSG00000021557.14|Agtpbp1	59449535	59453856	chr13:59449537-59585211	-	0.229479	TRUE	Neurite<Soma	105.0|17.0|22.0|58.0	18.0|13.0|7.0|24.0	0.519802|0.08415841|0.10891089|0.28712872	0.29032257|0.20967741|0.11290322|0.38709676	1	0	59454637	59450234	781	699	ALE
ENSMUSG00000079614.3|Seh1l	67795351	67793596	chr18:67774875-67795461	+	0.228987	FALSE	Neurite<Soma	21.0|30.0|110.0	21.0|103.0|124.0	0.13043478|0.1863354|0.6832298	0.08467742|0.41532257|0.5	1	2	67793159	67793159	437	2192	APA
ENSMUSG00000075528.13;ENSMUSG00000097239.7;ENSMUSG00000097487.7|Aarsd1;Gm27029;Ptges3l	101406842	101418814	chr11:101406663-101425333	-	0.228787	TRUE	Neurite<Soma	336.0|314.0	204.0|504.0	0.51692307|0.48307693	0.2881356|0.7118644	1	0	101419171	101406891	357	49	ALE
ENSMUSG00000028273.15|Pdlim5	142239592	142242657	chr3:142239589-142395696	-	0.228421	FALSE	Neurite<Soma	25.0|31.0|13.0|3.0|20.0	88.0|307.0|30.0|23.0|95.0	0.27173913|0.33695653|0.14130434|0.032608695|0.2173913	0.16206262|0.56537753|0.055248618|0.042357273|0.17495395	1	0	142242682	142242682	25	3090	APA
ENSMUSG00000035248.8|Zcchc6	59771879	59772643	chr13:59771878-59823147	-	0.228254	TRUE	Neurite<Soma	63.0|15.0|11.0|19.0|5.0	54.0|14.0|26.0|60.0|10.0	0.5575221|0.13274336|0.097345136|0.16814159|0.044247787	0.3292683|0.085365854|0.15853658|0.36585367|0.06097561	3	0	59778801	59778801	266	1030	APA
ENSMUSG00000026663.6|Atf6	170704677	170707210	chr1:170704673-170867771	-	0.228229	FALSE	Neurite<Soma	114.0|26.0|19.0|6.0|5.0	165.0|106.0|70.0|12.0|20.0	0.67058825|0.15294118|0.11176471|0.03529412|0.029411765	0.44235924|0.2841823|0.18766756|0.03217158|0.053619303	1	0	170709881	170709881	2671	5204	APA
ENSMUSG00000026643.16|Nmt2	3328870	3326195	chr2:3284211-3328877	+	0.228199	FALSE	Neurite<Soma	9.0|85.0	23.0|48.0	0.095744684|0.90425533	0.32394367|0.6760563	0	1	3326088	3326088	107	2782	APA
ENSMUSG00000047881.14|Rell1	63909537	63909652	chr5:63908896-63968897	-	0.227933	FALSE	Soma<Neurite	61.0|86.0|273.0|12.0	93.0|468.0|509.0|26.0	0.1412037|0.19907407|0.6319444|0.027777778	0.084854014|0.4270073|0.46441606|0.023722628	2	1	63924740	63924740	1505	1620	APA
ENSMUSG00000038764.14|Ptpn3	57190848	57192971	chr4:57190840-57301837	-	0.227778	FALSE	Neurite<Soma	9.0|11.0	8.0|28.0	0.45|0.55	0.22222222|0.7777778	1	0	57194287	57194287	1316	3439	APA
ENSMUSG00000041297.7|Cdk13	17717509	17717917	chr13:17715961-17805097	-	0.227306	FALSE	Neurite<Soma	12.0|116.0|14.0	17.0|102.0|54.0	0.08450704|0.8169014|0.09859155	0.098265894|0.5895954|0.31213874	2	1	17718063	17718063	146	554	APA
ENSMUSG00000044288.6|Cnr1	33948821	33948671	chr4:33924631-33948831	+	0.227139	FALSE	Neurite<Soma	101.0|12.0	10.0|5.0	0.8938053|0.10619469	0.6666667|0.33333334	1	0	33945032	33945032	3639	3789	APA
ENSMUSG00000024695.15|Zfp91	12767020	12769986	chr19:12767019-12796126	-	0.227082	FALSE	Neurite<Soma	463.0|131.0|5.0|10.0|159.0	676.0|118.0|30.0|22.0|649.0	0.60286456|0.17057292|0.0065104165|0.013020833|0.20703125	0.45217392|0.07892977|0.020066889|0.014715719|0.4341137	4	0	12770041	12770041	55	3021	APA
ENSMUSG00000021156.16|Zmynd11	9684838	9686577	chr13:9684835-9765321	-	0.227039	FALSE	Neurite<Soma	469.0|63.0|357.0|42.0|6.0|41.0	176.0|52.0|161.0|29.0|111.0|168.0	0.4795501|0.064417176|0.36503068|0.042944785|0.006134969|0.04192229	0.25251076|0.07460545|0.23098996|0.04160689|0.15925394|0.241033	5	0	9686864	9686864	287	2026	APA
ENSMUSG00000022636.13|Alcam	52249112	52250923	chr16:52248995-52454074	-	0.227032	FALSE	Neurite<Soma	49.0|17.0|10.0|13.0	11.0|6.0|6.0|11.0	0.5505618|0.19101124|0.11235955|0.14606741	0.32352942|0.1764706|0.1764706|0.32352942	3	0	52253151	52253151	750	2561	APA
ENSMUSG00000057522.15|Spop	95493402	95492790	chr11:95414079-95493406	+	0.227003	FALSE	Neurite<Soma	26.0|33.0	25.0|92.0	0.44067797|0.55932206	0.21367522|0.7863248	1	0	95491838	95491838	952	1564	APA
ENSMUSG00000034543.14|Morc2a	3690370	3689279	chr11:3649493-3690477	+	0.22699	FALSE	Neurite<Soma	14.0|29.0	7.0|64.0	0.3255814|0.6744186	0.09859155|0.90140843	1	0	3689100	3689100	179	1270	APA
ENSMUSG00000037935.16|Smarce1	99209050	99210015	chr11:99209046-99231017	-	0.22676	FALSE	Neurite<Soma	424.0|45.0	170.0|81.0	0.9040512|0.09594883	0.67729086|0.32270917	1	0	99210071	99210071	56	1021	APA
ENSMUSG00000030302.16|Atp2b2	113745675	113748270	chr6:113743830-114042026	-	0.226667	FALSE	Neurite<Soma	124.0|26.0	21.0|14.0	0.82666665|0.17333333	0.6|0.4	1	0	113748539	113748539	269	2864	APA
ENSMUSG00000039313.14|AF529169	89587216	89590724	chr9:89587215-89623125	-	0.22619	FALSE	Neurite<Soma	11.0|17.0	1.0|5.0	0.39285713|0.60714287	0.16666667|0.8333333	1	0	89591105	89591105	381	3889	APA
ENSMUSG00000033350.7|Chst2	95400933	95404101	chr9:95399291-95406722	-	0.22607	FALSE	Neurite<Soma	79.0|117.0	20.0|93.0	0.4030612|0.5969388	0.17699115|0.82300884	1	0	95404701	95404701	600	3768	APA
ENSMUSG00000006676.16|Usp19	108502317	108501697	chr9:108490601-108502337	+	0.225693	TRUE	Soma<Neurite	276.0|140.0	204.0|262.0	0.66346157|0.33653846	0.43776825|0.5622318	0	1	108501418	108501953	279	364	ALE
ENSMUSG00000026675.12|Hsd17b7	169949541	169952363	chr1:169949534-169969241	-	0.225684	FALSE	Neurite<Soma	272.0|19.0|38.0	113.0|16.0|59.0	0.8267477|0.05775076|0.11550152	0.60106385|0.08510638|0.31382978	2	0	169953035	169953035	672	3494	APA
ENSMUSG00000004317.14|Clcn5	7153811	7157035	chrX:7153809-7319358	-	0.225638	FALSE	Neurite<Soma	423.0|9.0|5.0|6.0|12.0	555.0|10.0|13.0|187.0|18.0	0.92967033|0.01978022|0.010989011|0.013186813|0.026373627	0.70881224|0.012771392|0.01660281|0.23882504|0.022988506	3	0	7159731	7159731	2696	5920	APA
ENSMUSG00000034343.14|Ube2f	91286521	91285773	chr1:91250310-91290337	+	0.225115	TRUE	Neurite<Soma	28.0|51.0	51.0|37.0	0.35443038|0.6455696	0.57954544|0.42045453	0	1	91285352	91285352	421	1169	APA
ENSMUSG00000044847.13|Lsm11	45928270	45931080	chr11:45928268-45944935	-	0.225014	TRUE	Neurite<Soma	39.0|14.0|14.0|12.0	18.0|10.0|21.0|18.0	0.49367088|0.17721519|0.17721519|0.15189873	0.26865673|0.14925373|0.31343284|0.26865673	2	0	45933615	45933615	2535	5345	APA
ENSMUSG00000032727.13|Mier3	111718594	111717232	chr13:111686177-111718596	+	0.224925	FALSE	Neurite<Soma	7.0|128.0|14.0|8.0	9.0|98.0|19.0|40.0	0.044585988|0.81528664|0.089171976|0.050955415	0.05421687|0.5903614|0.11445783|0.24096386	3	1	111715138	111715138	2094	3456	APA
ENSMUSG00000020810.5|Cygb	116645595	116646146	chr11:116645594-116654313	-	0.224924	TRUE	Neurite<Soma	24.0|23.0	2.0|5.0	0.5106383|0.4893617	0.2857143|0.71428573	1	0	116646961	116646961	815	1366	APA
ENSMUSG00000028034.15|Fubp1	152232766	152220521	chr3:152210421-152236826	+	0.224848	TRUE	Neurite<Soma	819.0|1793.0|130.0|264.0	1475.0|1292.0|78.0|121.0	0.2724551|0.5964737|0.04324684|0.08782435	0.49730277|0.4356035|0.026298044|0.040795684	0	1	152220499	152232293	22	473	ALE
ENSMUSG00000031527.7|Eri1	35466335	35468498	chr8:35465252-35496196	-	0.224618	TRUE	Neurite<Soma	70.0|30.0|26.0|28.0	63.0|49.0|105.0|57.0	0.45454547|0.19480519|0.16883117|0.18181819	0.229927|0.17883211|0.38321167|0.2080292	2	0	35469130	35469130	632	2795	APA
ENSMUSG00000052539.15|Magi3	104015265	104016568	chr3:104013258-104220374	-	0.224101	TRUE	Soma<Neurite	23.0|24.0|34.0	42.0|69.0|27.0	0.28395063|0.2962963|0.41975307	0.3043478|0.5|0.19565217	2	1	104016645	104016645	77	847	APA
ENSMUSG00000030094.8|Xpc	91489310	91489761	chr6:91489304-91515888	-	0.223958	FALSE	Neurite<Soma	57.0|7.0	14.0|7.0	0.890625|0.109375	0.6666667|0.33333334	1	0	91490059	91490059	298	749	APA
ENSMUSG00000062397.7|Zfp706	36999004	37000629	chr15:36997030-37007402	-	0.223706	FALSE	Neurite<Soma	462.0|108.0|10.0|5.0	390.0|246.0|41.0|12.0	0.7897436|0.18461539|0.017094018|0.008547009	0.5660377|0.35703918|0.05950653|0.017416546	1	0	37001853	37001853	309	1934	APA
ENSMUSG00000027806.9|Tsc22d2	58466780	58461553	chr3:58414714-58466783	+	0.223269	FALSE	Neurite<Soma	16.0|275.0|31.0|9.0	24.0|161.0|67.0|13.0	0.04833837|0.83081573|0.093655586|0.027190333	0.09056604|0.60754716|0.25283018|0.049056605	2	1	58460265	58460265	1288	6515	APA
ENSMUSG00000020721.16|Helz	107693824	107686943	chr11:107547955-107693826	+	0.222921	FALSE	Neurite<Soma	53.0|23.0	127.0|11.0	0.69736844|0.3026316	0.9202899|0.07971015	0	1	107686716	107686716	227	7108	APA
ENSMUSG00000009535.13|Rnmt	68324852	68321906	chr18:68300354-68324852	+	0.222841	FALSE	Neurite<Soma	133.0|72.0	129.0|19.0	0.64878047|0.3512195	0.8716216|0.12837838	0	1	68321352	68321352	554	3500	APA
ENSMUSG00000027782.10|Kpna4	69067159	69072862	chr3:69067148-69127113	-	0.222839	FALSE	Neurite<Soma	68.0|13.0	37.0|23.0	0.83950615|0.16049382	0.6166667|0.38333333	1	0	69074091	69074091	1229	6932	APA
ENSMUSG00000068747.14|Sort1	108361509	108357485	chr3:108284081-108361511	+	0.222768	FALSE	Neurite<Soma	196.0|32.0|28.0	38.0|24.0|8.0	0.765625|0.125|0.109375	0.54285717|0.34285715|0.114285715	1	0	108357240	108357240	245	4269	APA
ENSMUSG00000023951.17|Vegfa	46016996	46018184	chr17:46016992-46032369	-	0.222683	FALSE	Neurite<Soma	179.0|31.0|41.0	139.0|28.0|105.0	0.7131474|0.12350598|0.16334662	0.5110294|0.10294118|0.38602942	2	0	46018860	46018860	676	1864	APA
ENSMUSG00000025037.6|Maoa	16687818	16685656	chrX:16619697-16687818	+	0.222567	FALSE	Neurite<Soma	31.0|54.0|7.0	14.0|68.0|2.0	0.33695653|0.5869565|0.07608695	0.16666667|0.8095238|0.023809524	1	0	16685372	16685372	284	2446	APA
ENSMUSG00000046562.5|Unc119b	115122563	115125144	chr5:115122549-115134975	-	0.222567	TRUE	Neurite<Soma	27.0|15.0	29.0|40.0	0.64285713|0.35714287	0.42028984|0.5797101	1	0	115125390	115125390	246	2827	APA
ENSMUSG00000044807.13|Zfp354c	50811093	50811365	chr11:50811085-50827690	-	0.222533	TRUE	Neurite<Soma	52.0|21.0	24.0|25.0	0.7123288|0.28767124	0.48979592|0.5102041	1	0	50814566	50814566	3201	3473	APA
ENSMUSG00000032238.17|Rora	69388244	69382681	chr9:68653785-69388246	+	0.222426	TRUE	Neurite<Soma	18.0|11.0|16.0|10.0|9.0	4.0|14.0|30.0|2.0|18.0	0.28125|0.171875|0.25|0.15625|0.140625	0.05882353|0.20588236|0.44117647|0.029411765|0.2647059	2	0	69378958	69378958	3723	9286	APA
ENSMUSG00000057286.6;ENSMUSG00000110170.1|St6galnac2	116676705	116677252	chr11:116675302-116694868	-	0.222222	FALSE	Soma<Neurite	10.0|10.0	13.0|5.0	0.5|0.5	0.7222222|0.2777778	1	0	116677516	116677516	264	811	APA
ENSMUSG00000025971.6|Maip1	57417950	57415904	chr1:57406327-57417953	+	0.222029	FALSE	Neurite<Soma	21.0|54.0	4.0|65.0	0.28|0.72	0.057971016|0.942029	1	0	57415731	57415731	173	2219	APA
ENSMUSG00000062937.7|Mtap	89181073	89180219	chr4:89137121-89181081	+	0.221895	FALSE	Neurite<Soma	38.0|13.0|48.0	40.0|58.0|149.0	0.3838384|0.13131313|0.4848485	0.16194332|0.23481782|0.6032389	2	0	89179503	89179503	716	1570	APA
ENSMUSG00000031176.8|Dynlt3	9654269	9654784	chrX:9654266-9663003	-	0.221844	FALSE	Neurite<Soma	508.0|121.0|340.0	553.0|475.0|342.0	0.5242518|0.124871|0.3508772	0.40364963|0.34671533|0.24963504	1	0	9655989	9655989	1205	1720	APA
ENSMUSG00000079658.9|Eloc	16642766	16643246	chr1:16641724-16657042	-	0.221675	FALSE	Neurite<Soma	39.0|67.0|21.0|151.0	23.0|55.0|25.0|335.0	0.14028777|0.2410072|0.07553957|0.54316545	0.052511416|0.12557077|0.057077624|0.7648402	3	1	16643290	16643290	44	524	APA
ENSMUSG00000027665.13|Pik3ca	32466057	32463769	chr3:32397670-32468486	+	0.221645	FALSE	Neurite<Soma	41.0|14.0	22.0|20.0	0.74545455|0.25454545	0.52380955|0.47619048	1	0	32462828	32462828	941	3229	APA
ENSMUSG00000061650.6|Med9	59962204	59961122	chr11:59948205-59962205	+	0.221501	TRUE	Neurite<Soma	80.0|58.0	72.0|129.0	0.5797101|0.42028984	0.35820895|0.64179105	1	0	59960772	59960772	350	1432	APA
ENSMUSG00000032551.7|1110059G10Rik	122947538	122947953	chr9:122945088-122951000	-	0.221467	FALSE	Neurite<Soma	42.0|12.0|4.0|6.0	40.0|11.0|26.0|15.0	0.65625|0.1875|0.0625|0.09375	0.4347826|0.11956522|0.2826087|0.16304348	2	0	122948078	122948078	125	540	APA
ENSMUSG00000075054.4|Yae1d1	17986649	17988904	chr13:17986639-17993351	-	0.221154	FALSE	Neurite<Soma	28.0|4.0	17.0|9.0	0.875|0.125	0.65384614|0.34615386	1	0	17989382	17989382	478	2733	APA
ENSMUSG00000037098.17|Rab11fip3	25989043	25989309	chr17:25989035-26069409	-	0.22093	TRUE	Neurite<Soma	34.0|3.0|31.0	12.0|11.0|20.0	0.5|0.04411765|0.45588234	0.27906978|0.25581396|0.4651163	1	0	25990774	25990774	1465	1731	APA
ENSMUSG00000016559.14|H3f3b	116022293	116023363	chr11:116021911-116027962	-	0.220777	FALSE	Neurite<Soma	98.0|2165.0|69.0|17.0|634.0|522.0	35.0|1234.0|29.0|9.0|668.0|1134.0	0.027960056|0.617689|0.019686162|0.004850214|0.18088445|0.1489301	0.011257639|0.3969122|0.009327758|0.0028948216|0.21486008|0.3647475	5	1	116023409	116023409	46	1116	APA
ENSMUSG00000028274.17|Rngtt	33502608	33500914	chr4:33310310-33502614	+	0.22075	FALSE	Neurite<Soma	155.0|70.0	151.0|15.0	0.6888889|0.31111112	0.9096386|0.090361446	0	1	33500411	33500398	503	2210	ALE
ENSMUSG00000028797.20|Tmem234	129608525	129607722	chr4:129600679-129608528	+	0.220655	FALSE	Neurite<Soma	141.0|26.0	116.0|70.0	0.84431136|0.15568863	0.6236559|0.37634408	1	0	129607547	129607547	175	978	APA
ENSMUSG00000018347.16|Zkscan6	65829238	65829023	chr11:65807174-65829239	+	0.220641	FALSE	Neurite<Soma	173.0|65.0	81.0|79.0	0.72689074|0.27310926	0.50625|0.49375	1	0	65828823	65828823	200	415	APA
ENSMUSG00000020097.14|Sgpl1	61098644	61098765	chr10:61098641-61147703	-	0.220076	TRUE	Neurite<Soma	180.0|87.0	89.0|107.0	0.6741573|0.3258427	0.45408162|0.54591835	1	0	61100870	61100870	2105	2226	APA
ENSMUSG00000075700.9|Selenot	58593133	58592565	chr3:58576635-58593133	+	0.219986	FALSE	Neurite<Soma	138.0|3.0|7.0	166.0|10.0|57.0	0.9324324|0.02027027|0.0472973	0.71244633|0.042918455|0.2446352	2	0	58590288	58590288	1903	2471	APA
ENSMUSG00000070733.13|Fryl	73020217	73021208	chr5:73019986-73256619	-	0.219964	FALSE	Neurite<Soma	61.0|34.0	75.0|12.0	0.6421053|0.35789475	0.86206895|0.13793103	0	1	73022041	73022041	833	1824	APA
ENSMUSG00000020326.7|Ccng1	40748554	40749178	chr11:40748551-40755311	-	0.21977	FALSE	Neurite<Soma	612.0|11.0|98.0|68.0	726.0|19.0|313.0|248.0	0.7756654|0.013941699|0.12420786|0.086185046	0.55589586|0.014548239|0.2396631|0.1898928	2	0	40750870	40750870	1692	2316	APA
ENSMUSG00000020653.11|Klf11	24662780	24660846	chr12:24651370-24662774	+	0.21964	FALSE	Neurite<Soma	29.0|32.0|10.0	27.0|90.0|26.0	0.4084507|0.45070422|0.14084508	0.18881118|0.6293706|0.18181819	1	0	24660460	24660460	386	2320	APA
ENSMUSG00000025939.17|Ube2w	16569784	16570140	chr1:16540789-16619489	-	0.219595	FALSE	Neurite<Soma	10.0|17.0|30.0|4.0|19.0	6.0|5.0|44.0|8.0|11.0	0.125|0.2125|0.375|0.05|0.2375	0.08108108|0.067567565|0.5945946|0.10810811|0.14864865	2	1	16571271	16571271	1131	1487	APA
ENSMUSG00000030852.17|Tacc2	130764782	130761450	chr7:130577437-130764785	+	0.219396	TRUE	Neurite<Soma	10.0|24.0	19.0|18.0	0.29411766|0.7058824	0.5135135|0.4864865	0	1	130761187	130764316	263	466	ALE
ENSMUSG00000031229.16|Atrx	105797619	105798451	chrX:105797614-105929403	-	0.21924	FALSE	Neurite<Soma	105.0|45.0|10.0|9.0	78.0|64.0|24.0|28.0	0.6213018|0.2662722|0.0591716|0.053254437	0.40206185|0.3298969|0.12371134|0.14432989	3	0	105800177	105800177	1726	2558	APA
ENSMUSG00000107283.3|Mpv17	31140663	31140968	chr5:31140653-31154251	-	0.218826	TRUE	Neurite<Soma	204.0|6.0|177.0	196.0|8.0|426.0	0.5271318|0.015503876|0.45736435	0.31111112|0.012698413|0.6761905	2	0	31141783	31141783	815	1120	APA
ENSMUSG00000041570.14|Camsap2	136268288	136269488	chr1:136268122-136346104	-	0.218785	FALSE	Neurite<Soma	14.0|292.0|39.0|36.0	5.0|161.0|65.0|63.0	0.036745407|0.7664042|0.10236221|0.09448819	0.017006803|0.54761904|0.22108844|0.21428572	3	1	136270844	136270844	1356	2556	APA
ENSMUSG00000038593.18|Tctn1	122239496	122241522	chr5:122237847-122264460	-	0.21875	FALSE	Neurite<Soma	23.0|9.0	6.0|6.0	0.71875|0.28125	0.5|0.5	1	0	122241694	122241694	172	2198	APA
ENSMUSG00000026235.14|Epha4	77368236	77373613	chr1:77367184-77515088	-	0.21866	TRUE	Neurite<Soma	17.0|17.0|42.0|105.0	5.0|8.0|32.0|26.0	0.09392265|0.09392265|0.2320442|0.5801105	0.07042254|0.112676054|0.45070422|0.36619717	2	3	77374769	77373735	262	2261	ALE
ENSMUSG00000018442.13|Derl2	71007445	71009933	chr11:71007163-71019841	-	0.218499	FALSE	Neurite<Soma	171.0|217.0	90.0|315.0	0.44072166|0.55927837	0.22222222|0.7777778	1	0	71010323	71010323	390	2878	APA
ENSMUSG00000021087.17|Rtn1	72211753	72212032	chr12:72211751-72409054	-	0.218393	FALSE	Neurite<Soma	2352.0|767.0|224.0	478.0|168.0|258.0	0.7035597|0.22943464|0.06700569	0.5287611|0.18584071|0.28539824	2	0	72212537	72212537	505	784	APA
ENSMUSG00000031482.9|Slc25a15	22375554	22376007	chr8:22375550-22398597	-	0.218381	TRUE	Neurite<Soma	41.0|31.0	33.0|61.0	0.5694444|0.43055555	0.35106382|0.64893615	1	0	22377859	22377859	1852	2305	APA
ENSMUSG00000028495.14|Rps6	86854430	86854661	chr4:86854659-86857412	-	0.218112	TRUE	Soma<Neurite	26.0|8.0|15.0	30.0|32.0|34.0	0.53061223|0.1632653|0.30612245	0.3125|0.33333334|0.35416666	0	1	86854704	86854704	43	274	APA
ENSMUSG00000061578.8|Ksr2	117775003	117774856	chr5:117413999-117775003	+	0.217836	TRUE	Neurite<Soma	110.0|80.0	13.0|23.0	0.57894737|0.42105263	0.3611111|0.6388889	1	0	117765560	117765560	9296	9443	APA
ENSMUSG00000015217.11|Hmgb3	71560647	71560512	chrX:71555917-71560676	+	0.217644	FALSE	Neurite<Soma	525.0|668.0	123.0|430.0	0.44006705|0.55993295	0.22242315|0.77757686	1	0	71559801	71559801	711	846	APA
ENSMUSG00000022893.14|Adamts1	85793836	85794777	chr16:85793826-85803113	-	0.217616	TRUE	Neurite<Soma	36.0|11.0|19.0	31.0|14.0|46.0	0.54545456|0.16666667|0.28787878	0.34065935|0.15384616|0.50549453	2	0	85795403	85795403	626	1567	APA
ENSMUSG00000022443.16|Myh9	77760589	77761035	chr15:77760586-77842175	-	0.217557	TRUE	Neurite<Soma	258.0|191.0|175.0	603.0|1074.0|374.0	0.41346154|0.30608973|0.2804487	0.29400292|0.523647|0.18235007	1	0	77761901	77761901	866	1312	APA
ENSMUSG00000020668.10|Kif3c	3406486	3404066	chr12:3365131-3406494	+	0.21731	FALSE	Neurite<Soma	127.0|44.0	48.0|2.0	0.7426901|0.25730994	0.96|0.04	0	1	3402882	3402882	1184	3604	APA
ENSMUSG00000072704.6|Smim10l1	133107744	133106683	chr6:133104908-133110897	+	0.217157	FALSE	Neurite<Soma	43.0|116.0|6.0	36.0|588.0|15.0	0.26060605|0.7030303|0.036363635	0.056338027|0.9201878|0.02347418	1	0	133106395	133105614	288	2130	ALE
ENSMUSG00000045975.7|C2cd2	97855216	97858749	chr16:97855209-97922633	-	0.216936	FALSE	Neurite<Soma	141.0|5.0|36.0	111.0|26.0|62.0	0.77472526|0.027472528|0.1978022	0.55778897|0.13065326|0.3115578	2	0	97859358	97859358	609	4142	APA
ENSMUSG00000029775.14|Klhdc10	30455173	30450839	chr6:30401867-30455179	+	0.216771	FALSE	Neurite<Soma	20.0|320.0|18.0	37.0|130.0|25.0	0.05586592|0.89385474|0.05027933	0.19270833|0.6770833|0.13020833	0	1	30450693	30450693	146	4480	APA
ENSMUSG00000057143.15|Trim12c	104338755	104339859	chr7:104338753-104353362	-	0.216667	FALSE	Neurite<Soma	10.0|14.0	14.0|56.0	0.41666666|0.5833333	0.2|0.8	1	0	104340777	104340777	918	2022	APA
ENSMUSG00000005338.13;ENSMUSG00000037872.5|Ackr1;Cadm3	173334853	173335839	chr1:173331889-173367695	-	0.216433	FALSE	Neurite<Soma	835.0|173.0	123.0|78.0	0.828373|0.17162699	0.6119403|0.3880597	1	0	173337023	173337023	1184	2170	APA
ENSMUSG00000032939.14|Nup93	94315069	94314857	chr8:94214563-94317227	+	0.216304	FALSE	Neurite<Soma	27.0|13.0	41.0|5.0	0.675|0.325	0.8913044|0.10869565	0	1	94314692	94314692	165	377	APA
ENSMUSG00000031922.12|Cep57	13807799	13808186	chr9:13807793-13827107	-	0.216216	TRUE	Neurite<Soma	24.0|13.0	16.0|21.0	0.6486486|0.35135135	0.43243244|0.5675676	1	0	13808609	13808609	423	810	APA
ENSMUSG00000047379.6|B4gat1	5041130	5040943	chr19:5038825-5041134	+	0.216099	TRUE	Neurite<Soma	107.0|83.0	59.0|111.0	0.5631579|0.4368421	0.34705883|0.65294117	1	0	5040495	5040495	448	635	APA
ENSMUSG00000043388.8|Tmem130	144735918	144736403	chr5:144735914-144761649	-	0.216065	FALSE	Neurite<Soma	223.0|73.0	36.0|31.0	0.7533784|0.24662162	0.53731346|0.46268657	1	0	144737345	144737345	942	1427	APA
ENSMUSG00000033628.15|Pik3c3	30348119	30347805	chr18:30272746-30348126	+	0.215775	FALSE	Neurite<Soma	53.0|15.0	31.0|24.0	0.7794118|0.22058824	0.56363636|0.43636364	1	0	30347734	30347734	71	385	APA
ENSMUSG00000026576.12|Atp1b1	164437113	164438076	chr1:164437108-164458355	-	0.215548	FALSE	Neurite<Soma	723.0|99.0|122.0	563.0|108.0|352.0	0.7658898|0.10487288|0.1292373	0.55034214|0.10557185|0.34408602	2	0	164438278	164438278	202	1165	APA
ENSMUSG00000003778.14|Brd8	34598614	34601175	chr18:34598614-34624601	-	0.215088	FALSE	Neurite<Soma	70.0|19.0	12.0|9.0	0.78651685|0.21348314	0.5714286|0.42857143	1	0	34602136	34600184	961	1570	ALE
ENSMUSG00000028252.20|Ccnc	21750539	21747960	chr4:21727700-21759922	+	0.215074	TRUE	Soma<Neurite	47.0|41.0|8.0	28.0|55.0|19.0	0.48958334|0.42708334|0.083333336	0.27450982|0.5392157|0.18627451	0	1	21747531	21747531	429	2448	APA
ENSMUSG00000028140.13|Mrpl9	94448708	94448370	chr3:94443324-94451130	+	0.214973	FALSE	Neurite<Soma	46.0|6.0|14.0	45.0|26.0|14.0	0.6969697|0.09090909|0.21212122	0.5294118|0.30588236|0.16470589	1	0	94447917	94447917	453	791	APA
ENSMUSG00000029875.4|Ccdc184	98170132	98169239	chr15:98167805-98170134	+	0.214234	FALSE	Neurite<Soma	65.0|16.0	20.0|14.0	0.80246913|0.19753087	0.5882353|0.4117647	1	0	98168888	98168888	351	1244	APA
ENSMUSG00000029729.12|Zkscan1	138107820	138104491	chr5:138085083-138107822	+	0.214044	FALSE	Neurite<Soma	32.0|16.0|11.0	25.0|2.0|8.0	0.5423729|0.27118644|0.18644068	0.71428573|0.057142857|0.22857143	0	1	138101479	138101479	3012	6341	APA
ENSMUSG00000032537.15|Ephb1	101922576	101922805	chr9:101922127-102354693	-	0.21373	TRUE	Neurite<Soma	123.0|104.0|68.0|17.0|50.0	24.0|10.0|31.0|5.0|38.0	0.33977902|0.2872928|0.1878453|0.046961326|0.13812155	0.22222222|0.09259259|0.28703704|0.046296295|0.35185185	4	1	101923488	101923488	683	912	APA
ENSMUSG00000054263.11|Lifr	7197483	7195905	chr15:7129558-7197489	+	0.21372	FALSE	Neurite<Soma	28.0|5.0|144.0|19.0	210.0|14.0|759.0|443.0	0.14285715|0.025510205|0.7346939|0.096938774	0.14726508|0.009817672|0.5322581|0.3106592	3	2	7191166	7191166	4739	6317	APA
ENSMUSG00000027168.21|Pax6	105697299	105697068	chr2:105668899-105697364	+	0.213675	FALSE	Soma<Neurite	50.0|15.0	5.0|4.0	0.7692308|0.23076923	0.5555556|0.44444445	0	1	105696352	105696352	716	947	APA
ENSMUSG00000019802.13|Sec63	42832474	42830387	chr10:42761495-42832514	+	0.213634	TRUE	Soma<Neurite	16.0|12.0|25.0	30.0|16.0|16.0	0.3018868|0.2264151|0.4716981	0.48387095|0.2580645|0.2580645	2	0	42829031	42829031	1356	3443	APA
ENSMUSG00000037287.15|Tbcel	42412317	42414093	chr9:42412315-42507809	-	0.213508	FALSE	Soma<Neurite	8.0|43.0	20.0|34.0	0.15686275|0.84313726	0.37037036|0.6296296	1	0	42415833	42415833	1740	3516	APA
ENSMUSG00000040325.16|Vprbp	106880985	106880427	chr9:106821873-106880992	+	0.21347	TRUE	Neurite<Soma	26.0|37.0	67.0|40.0	0.41269842|0.5873016	0.62616825|0.37383178	0	1	106879989	106879989	438	996	APA
ENSMUSG00000045294.11|Insig1	28078274	28077266	chr5:28071362-28078662	+	0.213333	TRUE	Soma<Neurite	11.0|19.0|13.0|7.0	14.0|28.0|75.0|51.0	0.22|0.38|0.26|0.14	0.083333336|0.16666667|0.44642857|0.30357143	1	2	28076817	28076817	449	1457	APA
ENSMUSG00000020964.14|Sel1l	91806045	91807889	chr12:91806042-91849157	-	0.21315	FALSE	Neurite<Soma	240.0|11.0|22.0|41.0	210.0|10.0|75.0|86.0	0.7643312|0.035031848|0.070063695|0.13057324	0.5511811|0.026246719|0.19685039|0.22572179	2	0	91809846	91809846	1957	3801	APA
ENSMUSG00000032186.15|Tmod2	75565624	75571788	chr9:75565620-75611325	-	0.212954	FALSE	Neurite<Soma	101.0|12.0	32.0|15.0	0.8938053|0.10619469	0.68085104|0.31914893	1	0	75574091	75574091	2303	8467	APA
ENSMUSG00000017548.15|Suz12	80034122	80033918	chr11:79993105-80034123	+	0.2125	TRUE	Neurite<Soma	24.0|16.0	31.0|49.0	0.6|0.4	0.3875|0.6125	1	0	80032187	80032187	1731	1935	APA
ENSMUSG00000024350.5|Dnajc18	35671107	35675030	chr18:35671102-35703144	-	0.212438	FALSE	Neurite<Soma	174.0|8.0|59.0	80.0|8.0|69.0	0.7219917|0.033195022|0.24481328	0.50955415|0.050955415|0.43949044	2	0	35675121	35675121	91	4014	APA
ENSMUSG00000038143.16|Stox2	47180056	47180435	chr8:47180047-47413837	-	0.211721	FALSE	Neurite<Soma	594.0|59.0|19.0|11.0|29.0	127.0|40.0|6.0|18.0|13.0	0.83426964|0.08286517|0.026685392|0.015449438|0.04073034	0.622549|0.19607843|0.029411765|0.0882353|0.063725494	1	0	47191682	47191682	6187	6566	APA
ENSMUSG00000027879.9|Sec22b	97923275	97921862	chr3:97901189-97923276	+	0.211593	FALSE	Neurite<Soma	12.0|11.0|1104.0|1371.0	5.0|10.0|806.0|2606.0	0.004803843|0.0044035227|0.44195357|0.5488391	0.001459002|0.002918004|0.23519114|0.7604319	3	2	97921267	97921267	595	2008	APA
ENSMUSG00000014226.10|Cacybp	160202925	160203366	chr1:160202366-160212875	-	0.211499	TRUE	Neurite<Soma	267.0|6.0|171.0|35.0	220.0|51.0|262.0|103.0	0.55741125|0.012526096|0.35699373|0.073068894	0.34591195|0.08018868|0.4119497|0.16194968	3	0	160203569	160203569	203	644	APA
ENSMUSG00000007613.15|Tgfbr1	47414923	47411252	chr4:47353221-47414931	+	0.211411	FALSE	Neurite<Soma	122.0|11.0	48.0|20.0	0.91729325|0.082706764	0.7058824|0.29411766	1	0	47410774	47410774	478	4149	APA
ENSMUSG00000063894.14|Zkscan8	21513223	21515873	chr13:21513221-21531120	-	0.211287	FALSE	Neurite<Soma	42.0|14.0|13.0|14.0	28.0|17.0|27.0|23.0	0.5060241|0.16867469|0.15662651|0.16867469	0.29473683|0.17894737|0.28421053|0.24210526	2	0	21520003	21520003	4130	6780	APA
ENSMUSG00000026020.9|Nop58	59719047	59711508	chr1:59684976-59719044	+	0.211287	FALSE	Neurite<Soma	330.0|131.0|7.0	366.0|28.0|14.0	0.7051282|0.27991453|0.014957265	0.89705884|0.068627454|0.034313727	0	1	59711334	59711318	174	7729	ALE
ENSMUSG00000049517.7|Rps23	90924945	90924732	chr13:90923130-90924942	+	0.211275	TRUE	Neurite<Soma	43.0|20.0	41.0|46.0	0.6825397|0.31746033	0.47126436|0.52873564	1	0	90924680	90924680	52	265	APA
ENSMUSG00000040234.16|Tm7sf3	146602360	146603510	chr6:146602351-146634597	-	0.210989	TRUE	Neurite<Soma	114.0|81.0	34.0|57.0	0.5846154|0.41538462	0.37362638|0.62637365	1	0	146603761	146603761	251	1401	APA
ENSMUSG00000024384.4|Iws1	32104324	32097516	chr18:32067740-32104328	+	0.210784	FALSE	Neurite<Soma	76.0|40.0|10.0|10.0	134.0|16.0|24.0|18.0	0.5588235|0.29411766|0.073529415|0.073529415	0.6979167|0.083333336|0.125|0.09375	0	1	32093664	32097278	400	7046	ALE
ENSMUSG00000021327.18|Zkscan3	21387097	21389251	chr13:21387012-21402755	-	0.210317	FALSE	Soma<Neurite	97.0|67.0|16.0	74.0|17.0|14.0	0.5388889|0.37222221|0.08888889	0.7047619|0.16190477|0.13333334	1	0	21393944	21387801	4693	704	ALE
ENSMUSG00000067851.11|Arfgef1	10137588	10137841	chr1:10137570-10232670	-	0.210259	FALSE	Neurite<Soma	146.0|10.0|7.0	146.0|29.0|38.0	0.8957055|0.061349694|0.042944785	0.685446|0.13615024|0.17840375	2	0	10138834	10138834	993	1246	APA
ENSMUSG00000031652.11|N4bp1	86841139	86844337	chr8:86841138-86885258	-	0.210256	FALSE	Neurite<Soma	261.0|90.0	208.0|182.0	0.74358976|0.25641027	0.53333336|0.46666667	1	0	86844689	86844689	352	3550	APA
ENSMUSG00000020846.6|Rflnb	76019197	76021754	chr11:76019193-76027782	-	0.209979	TRUE	Neurite<Soma	8.0|5.0	15.0|22.0	0.61538464|0.3846154	0.4054054|0.5945946	1	0	76021912	76021912	158	2715	APA
ENSMUSG00000025613.13|Cct8	87483331	87483391	chr16:87483325-87495873	-	0.209967	TRUE	Neurite<Soma	25.0|18.0	13.0|22.0	0.5813953|0.41860464	0.37142858|0.62857145	1	0	87483990	87483990	599	659	APA
ENSMUSG00000051355.18;ENSMUSG00000051650.10;ENSMUSG00000098650.1|B3gnt2;Commd1;Gm28048	22834752	22899764	chr11:22834743-22982382	-	0.20954	FALSE	Neurite<Soma	73.0|21.0|78.0|10.0	59.0|23.0|189.0|37.0	0.4010989|0.115384616|0.42857143|0.054945055	0.19155844|0.07467532|0.6136364|0.12012987	2	0	22899952	22837192	188	2440	ALE
ENSMUSG00000042364.10|Snx18	113592185	113593490	chr13:113592179-113618564	-	0.209336	TRUE	Neurite<Soma	248.0|209.0	280.0|560.0	0.5426696|0.4573304	0.33333334|0.6666667	1	0	113594611	113594611	1121	2426	APA
ENSMUSG00000028277.13|Ube2j1	33052361	33050027	chr4:33031415-33052363	+	0.20905	FALSE	Neurite<Soma	748.0|294.0	318.0|307.0	0.71785027|0.2821497	0.5088|0.4912	1	0	33049957	33049957	70	2404	APA
ENSMUSG00000027479.14|Mapre1	153768562	153767338	chr2:153741273-153773310	+	0.209037	FALSE	Neurite<Soma	422.0|229.0|31.0|802.0|7.0	340.0|652.0|42.0|705.0|59.0	0.28303152|0.15358819|0.020791415|0.537894|0.0046948357	0.189099|0.36262515|0.023359288|0.39210233|0.03281424	1	3	153766927	153766927	411	1635	APA
ENSMUSG00000006740.13|Kif5b	6201022	6203089	chr18:6201001-6241523	-	0.208997	FALSE	Neurite<Soma	1692.0|7.0|8.0|268.0	3793.0|37.0|101.0|1925.0	0.8567089|0.0035443038|0.004050633|0.1356962	0.64771175|0.006318306|0.017247267|0.3287227	3	0	6208207	6208207	639	2706	APA
ENSMUSG00000022686.14|B3gnt5	19772757	19772481	chr16:19760207-19772753	+	0.208978	FALSE	Neurite<Soma	9.0|25.0	9.0|10.0	0.2647059|0.7352941	0.47368422|0.5263158	0	1	19770160	19770160	2321	2597	APA
ENSMUSG00000037640.15|Zfp60	27753702	27751687	chr7:27731388-27753702	+	0.208754	FALSE	Neurite<Soma	39.0|42.0	12.0|32.0	0.4814815|0.5185185	0.27272728|0.72727275	1	0	27750020	27750020	1667	3682	APA
ENSMUSG00000038624.13|Nepn	52404609	52404468	chr10:52388971-52404625	+	0.208696	TRUE	Neurite<Soma	57.0|38.0	18.0|28.0	0.6|0.4	0.39130434|0.6086956	1	0	52404349	52404349	119	260	APA
ENSMUSG00000042682.8|Selenok	29975016	29974839	chr14:29968307-29975074	+	0.20857	TRUE	Neurite<Soma	318.0|213.0	169.0|264.0	0.59887004|0.40112993	0.39030024|0.6096998	1	0	29974476	29974476	363	540	APA
ENSMUSG00000067942.5|Zfp160	21028854	21028815	chr17:21008940-21028852	+	0.208333	FALSE	Neurite<Soma	6.0|30.0	6.0|10.0	0.16666667|0.8333333	0.375|0.625	0	1	21027139	21027139	1676	1715	APA
ENSMUSG00000029131.14|Dnajb6	29786374	29767047	chr5:29735687-29818134	+	0.208147	TRUE	Soma<Neurite	137.0|916.0|880.0	119.0|739.0|1691.0	0.07087429|0.4738748|0.45525092	0.046684973|0.28991762|0.66339743	1	2	29766427	29785110	620	1264	ALE
ENSMUSG00000010175.13|Prox1	190118036	190121061	chr1:190118034-190170714	-	0.207773	FALSE	Neurite<Soma	425.0|43.0|23.0|7.0|23.0|23.0	160.0|16.0|14.0|8.0|39.0|42.0	0.78125|0.07904412|0.04227941|0.012867647|0.04227941|0.04227941	0.57347673|0.05734767|0.050179213|0.028673835|0.13978495|0.15053764	5	0	190123222	190123222	2161	5186	APA
ENSMUSG00000031938.15|4931406C07Rik	15283339	15284103	chr9:15283336-15306448	-	0.207761	FALSE	Neurite<Soma	70.0|27.0	37.0|35.0	0.72164947|0.2783505	0.5138889|0.4861111	1	0	15284820	15284820	717	1481	APA
ENSMUSG00000044528.5|Tram1l1	124323263	124322921	chr3:124320854-124324743	+	0.207436	FALSE	Neurite<Soma	37.0|36.0	5.0|2.0	0.5068493|0.49315068	0.71428573|0.2857143	0	1	124322281	124322281	640	982	APA
ENSMUSG00000056758.14|Hmga2	120361288	120361660	chr10:120361274-120476469	-	0.207407	TRUE	Neurite<Soma	52.0|38.0	20.0|34.0	0.5777778|0.42222223	0.37037036|0.6296296	1	0	120364254	120364254	2594	2966	APA
ENSMUSG00000028518.8|Prkaa2	105029877	105033712	chr4:105029873-105109890	-	0.207041	FALSE	Neurite<Soma	86.0|4.0|5.0	208.0|73.0|12.0	0.9052632|0.042105265|0.05263158	0.70989764|0.24914676|0.040955633	1	0	105036094	105036094	2382	6217	APA
ENSMUSG00000061689.15|Dlgap4	156764361	156762958	chr2:156613704-156764363	+	0.20702	TRUE	Neurite<Soma	123.0|163.0|47.0	83.0|46.0|15.0	0.36936936|0.4894895|0.14114115	0.5763889|0.31944445|0.104166664	0	1	156761982	156762900	291	1461	ALE
ENSMUSG00000026078.10|Pdcl3	38996640	38996413	chr1:38985607-38997238	+	0.207011	FALSE	Neurite<Soma	16.0|90.0	63.0|113.0	0.1509434|0.8490566	0.35795453|0.64204544	0	1	38996280	38996280	133	360	APA
ENSMUSG00000020577.16|Tspan13	36014585	36015619	chr12:36014554-36042478	-	0.206984	FALSE	Neurite<Soma	145.0|38.0	24.0|17.0	0.79234976|0.20765027	0.58536583|0.41463414	1	0	36015700	36015700	81	1115	APA
ENSMUSG00000026826.13|Nr4a2	57106837	57108126	chr2:57106829-57124003	-	0.206956	FALSE	Neurite<Soma	102.0|13.0	17.0|8.0	0.8869565|0.11304348	0.68|0.32	1	0	57108158	57108158	32	1321	APA
ENSMUSG00000020936.8|Nmt1	103068912	103066103	chr11:103028345-103068912	+	0.2066	FALSE	Neurite<Soma	474.0|32.0	230.0|85.0	0.9367589|0.06324111	0.73015875|0.26984128	1	0	103065765	103065765	338	3147	APA
ENSMUSG00000050640.16|Tmem150c	100077875	100078960	chr5:100077871-100159808	-	0.206331	FALSE	Neurite<Soma	21.0|40.0	4.0|25.0	0.3442623|0.6557377	0.13793103|0.86206895	1	0	100079855	100079855	895	1980	APA
ENSMUSG00000018425.18|Dhx40	86768847	86769752	chr11:86768845-86807746	-	0.206215	TRUE	Neurite<Soma	235.0|113.0	91.0|103.0	0.67528737|0.32471263	0.46907216|0.53092784	1	0	86770124	86770124	372	1277	APA
ENSMUSG00000004221.16|Ikbkg	74451524	74450289	chrX:74393289-74453854	+	0.206169	FALSE	Neurite<Soma	12.0|30.0|13.0	18.0|19.0|19.0	0.21818182|0.54545456|0.23636363	0.32142857|0.3392857|0.3392857	0	1	74448356	74448356	1933	3168	APA
ENSMUSG00000046994.9|Mars2	55244039	55240048	chr1:55237176-55248470	+	0.20614	FALSE	Soma<Neurite	15.0|4.0	14.0|10.0	0.7894737|0.21052632	0.5833333|0.41666666	0	1	55238997	55238997	1051	5042	APA
ENSMUSG00000074227.12|Spint2	29256345	29256430	chr7:29256340-29281912	-	0.206044	TRUE	Neurite<Soma	33.0|19.0	27.0|36.0	0.63461536|0.3653846	0.42857143|0.5714286	1	0	29256673	29256673	243	328	APA
ENSMUSG00000039105.6|Atp6v1g1	63550700	63550226	chr4:63544771-63550750	+	0.20589	FALSE	Neurite<Soma	1590.0|467.0	1006.0|768.0	0.7729703|0.22702965	0.56708|0.43291995	1	0	63550115	63550115	111	585	APA
ENSMUSG00000006463.13|Zdhhc24	4885392	4884509	chr19:4878671-4885397	+	0.205882	FALSE	Neurite<Soma	24.0|10.0	8.0|8.0	0.7058824|0.29411766	0.5|0.5	1	0	4883768	4883768	741	1624	APA
ENSMUSG00000055447.18|Cd47	49915009	49911079	chr16:49855617-49915010	+	0.205725	FALSE	Neurite<Soma	11.0|32.0	12.0|14.0	0.25581396|0.74418604	0.46153846|0.53846157	0	1	49910874	49910874	205	4135	APA
ENSMUSG00000054604.7|Cggbp1	64859379	64856139	chr16:64851995-64859507	+	0.205575	FALSE	Neurite<Soma	51.0|20.0|8.0|249.0	58.0|68.0|49.0|217.0	0.1554878|0.06097561|0.024390243|0.75914633	0.14795919|0.1734694|0.125|0.5535714	1	3	64856073	64856073	66	3306	APA
ENSMUSG00000026127.13|Imp4	34449310	34444958	chr1:34439850-34449356	+	0.205407	FALSE	Neurite<Soma	50.0|54.0	38.0|100.0	0.48076922|0.5192308	0.2753623|0.7246377	1	0	34444467	34444467	491	4843	APA
ENSMUSG00000040322.10|Slc25a24	109168453	109166857	chr3:109123148-109168457	+	0.205291	TRUE	Neurite<Soma	51.0|41.0	74.0|138.0	0.5543478|0.4456522	0.3490566|0.6509434	1	0	109166507	109166507	350	1946	APA
ENSMUSG00000021379.1|Id4	48263849	48263607	chr13:48261426-48264036	+	0.205233	FALSE	Neurite<Soma	101.0|46.0	174.0|21.0	0.68707484|0.31292516	0.8923077|0.10769231	0	1	48262326	48262326	677	919	APA
ENSMUSG00000018800.14|Abca5	110269370	110272330	chr11:110269368-110337678	-	0.204955	TRUE	Neurite<Soma	7.0|5.0	14.0|23.0	0.5833333|0.41666666	0.3783784|0.6216216	1	0	110272461	110272461	131	3091	APA
ENSMUSG00000048100.13|Taf13	108582065	108581922	chr3:108571698-108583222	+	0.204894	FALSE	Neurite<Soma	12.0|34.0|166.0	27.0|54.0|111.0	0.056603774|0.16037735|0.7830189	0.140625|0.28125|0.578125	1	2	108581174	108581174	748	891	APA
ENSMUSG00000054455.4|Vapb	173784336	173779360	chr2:173737510-173784336	+	0.204807	FALSE	Neurite<Soma	107.0|493.0|56.0	19.0|876.0|21.0	0.16310975|0.7515244|0.085365854	0.020742359|0.95633185|0.022925764	1	0	173778218	173778218	1142	6118	APA
ENSMUSG00000016495.12|Plgrkt	29348600	29348702	chr19:29348598-29367308	-	0.204762	TRUE	Neurite<Soma	92.0|92.0	62.0|148.0	0.5|0.5	0.2952381|0.7047619	1	0	29348886	29348886	184	286	APA
ENSMUSG00000061887.14|Ssbp3	107049693	107048515	chr4:106911469-107049694	+	0.204706	FALSE	Neurite<Soma	277.0|1081.0	273.0|395.0	0.20397644|0.79602355	0.40868264|0.59131736	0	1	107048050	107048050	465	1643	APA
ENSMUSG00000027582.16;ENSMUSG00000090077.9|Lime1;Zgpat	181383626	181380784	chr2:181364927-181383628	+	0.204584	FALSE	Neurite<Soma	33.0|29.0	28.0|10.0	0.5322581|0.46774194	0.7368421|0.2631579	0	1	181380510	181383458	274	168	ALE
ENSMUSG00000024548.11|Setbp1	78754013	78755033	chr18:78750379-79109391	-	0.204256	TRUE	Soma<Neurite	80.0|50.0|27.0	18.0|23.0|3.0	0.50955415|0.31847134|0.17197452	0.4090909|0.52272725|0.06818182	2	1	78755217	78755217	184	1204	APA
ENSMUSG00000032897.17|Nfyc	120757439	120757746	chr4:120757437-120831572	-	0.203907	FALSE	Neurite<Soma	85.0|6.0	46.0|17.0	0.93406594|0.06593407	0.73015875|0.26984128	1	0	120758179	120758179	433	740	APA
ENSMUSG00000005506.16|Celf1	91019495	91015181	chr2:90940396-91019497	+	0.203765	TRUE	Neurite<Soma	344.0|240.0|56.0	277.0|476.0|77.0	0.5375|0.375|0.0875	0.33373493|0.57349396|0.09277108	1	0	91013362	91013362	1731	2970	APA
ENSMUSG00000033565.16|Rbfox2	77078991	77082351	chr15:77078989-77307053	-	0.203705	FALSE	Neurite<Soma	688.0|973.0|80.0	211.0|804.0|87.0	0.3951752|0.5588742|0.045950603	0.19147006|0.72958255|0.078947365	1	0	77084164	77084164	1813	5173	APA
ENSMUSG00000039057.11|Myo16	10634741	10634169	chr8:10153910-10634742	+	0.203704	FALSE	Soma<Neurite	34.0|20.0	5.0|1.0	0.6296296|0.37037036	0.8333333|0.16666667	1	0	10633647	10633647	522	1094	APA
ENSMUSG00000022124.14|Fbxl3	103081036	103082654	chr14:103080238-103099566	-	0.203668	FALSE	Neurite<Soma	20.0|10.0|7.0	22.0|12.0|22.0	0.5405405|0.27027026|0.1891892	0.39285713|0.21428572|0.39285713	2	0	103082869	103082869	215	1833	APA
ENSMUSG00000005078.16|Jkamp	72101459	72101368	chr12:72085588-72101461	+	0.203369	TRUE	Neurite<Soma	181.0|140.0|340.0	90.0|208.0|203.0	0.27382752|0.2118003|0.51437217	0.17964073|0.41516966|0.40518963	1	2	72100825	72100825	543	634	APA
ENSMUSG00000025212.16|Sfxn3	45056383	45056083	chr19:45047575-45056383	+	0.20303	FALSE	Neurite<Soma	81.0|9.0	23.0|10.0	0.9|0.1	0.6969697|0.3030303	1	0	45054698	45054698	1385	1685	APA
ENSMUSG00000033965.10|Slc16a2	103697414	103698670	chrX:103697413-103821983	-	0.20296	TRUE	Neurite<Soma	69.0|65.0	73.0|161.0	0.51492536|0.48507464	0.31196582|0.6880342	1	0	103699749	103699749	1079	2335	APA
ENSMUSG00000037343.7|Taf2	55015133	55015206	chr15:55015128-55072152	-	0.202946	TRUE	Neurite<Soma	48.0|46.0	52.0|117.0	0.5106383|0.4893617	0.30769232|0.6923077	1	0	55016344	55016344	1138	1211	APA
ENSMUSG00000032386.15|Trip4	65831763	65833156	chr9:65828929-65908794	-	0.202904	TRUE	Neurite<Soma	18.0|4.0|15.0	19.0|15.0|33.0	0.4864865|0.10810811|0.4054054	0.2835821|0.2238806|0.49253732	1	0	65833383	65833383	227	1620	APA
ENSMUSG00000045962.16|Wnk1	119923971	119925125	chr6:119923968-120038672	-	0.202862	FALSE	Neurite<Soma	912.0|28.0|22.0|13.0	1205.0|354.0|37.0|49.0	0.93538463|0.028717948|0.022564102|0.013333334	0.7325228|0.21519756|0.022492401|0.029787235	1	0	119926372	119926372	1247	2401	APA
ENSMUSG00000029814.10|Igf2bp3	49086331	49087156	chr6:49085222-49214957	-	0.202837	FALSE	Soma<Neurite	129.0|24.0|223.0	69.0|76.0|140.0	0.3430851|0.06382979|0.5930851	0.24210526|0.26666668|0.49122807	2	1	49087344	49087344	188	1013	APA
ENSMUSG00000035623.14|Rsf1	97691191	97686415	chr7:97579896-97692778	+	0.202752	TRUE	Neurite<Soma	21.0|16.0|30.0	17.0|34.0|26.0	0.31343284|0.23880596|0.4477612	0.22077923|0.44155845|0.33766234	1	2	97685984	97685984	431	5207	APA
ENSMUSG00000036109.17|Mbnl3	51117266	51120451	chrX:51117268-51205990	-	0.202681	FALSE	Soma<Neurite	79.0|66.0	450.0|152.0	0.5448276|0.45517242	0.7475083|0.25249168	1	0	51122837	51121009	593	3743	ALE
ENSMUSG00000038462.3|Uqcrfs1	30540314	30540638	chr13:30540307-30545362	-	0.202576	TRUE	Neurite<Soma	166.0|127.0|131.0	146.0|108.0|266.0	0.39150944|0.2995283|0.30896226	0.28076923|0.20769231|0.51153845	2	0	30540733	30540733	95	419	APA
ENSMUSG00000032375.15|Aph1b	66775487	66778841	chr9:66775201-66795490	-	0.202517	FALSE	Soma<Neurite	14.0|4.0|28.0	18.0|22.0|36.0	0.3043478|0.08695652|0.6086956	0.23684211|0.28947368|0.47368422	2	1	66779215	66779215	374	3728	APA
ENSMUSG00000029761.16|Cald1	34775468	34774091	chr6:34598499-34775473	+	0.202384	FALSE	Neurite<Soma	172.0|6.0	563.0|174.0	0.96629214|0.033707865	0.76390773|0.23609227	1	0	34773225	34773225	866	2243	APA
ENSMUSG00000020074.7|Ccar1	62743930	62744616	chr10:62743927-62792286	-	0.202381	TRUE	Neurite<Soma	14.0|10.0	16.0|26.0	0.5833333|0.41666666	0.3809524|0.61904764	1	0	62744765	62744765	149	835	APA
ENSMUSG00000039530.17|Tusc3	39165291	39165112	chr8:39005844-39165114	+	0.202223	FALSE	Neurite<Soma	81.0|197.0	77.0|79.0	0.2913669|0.70863307	0.49358973|0.50641024	0	1	39164838	39164838	274	453	APA
ENSMUSG00000037071.2|Scd1	44394455	44397232	chr19:44394450-44407709	-	0.201836	FALSE	Neurite<Soma	176.0|39.0|32.0	143.0|79.0|58.0	0.7125506|0.15789473|0.12955466	0.5107143|0.28214285|0.20714286	1	0	44397921	44397921	689	3466	APA
ENSMUSG00000020283.5|Pex13	23647513	23648344	chr11:23646478-23665959	-	0.201671	FALSE	Neurite<Soma	36.0|14.0|39.0	19.0|28.0|31.0	0.40449437|0.15730338|0.43820226	0.24358974|0.35897437|0.3974359	1	0	23649294	23649294	950	1781	APA
ENSMUSG00000032548.14|Slco2a1	103089460	103087849	chr9:103008001-103090451	+	0.201455	FALSE	Soma<Neurite	7.0|148.0|18.0|42.0|13.0	22.0|441.0|44.0|339.0|33.0	0.030701755|0.64912283|0.078947365|0.18421052|0.057017542	0.025028441|0.5017065|0.050056882|0.38566554|0.037542664	1	3	103085876	103085876	1973	3584	APA
ENSMUSG00000040649.15|Rimklb	122455388	122455491	chr6:122453100-122498761	-	0.20118	TRUE	Neurite<Soma	39.0|117.0|56.0|69.0	12.0|17.0|24.0|26.0	0.13879004|0.4163701|0.19928825|0.2455516	0.15189873|0.21518987|0.30379745|0.32911393	2	1	122456199	122456199	708	811	APA
ENSMUSG00000021493.15|Pdlim7	55498414	55506774	chr13:55498415-55513676	-	0.200864	FALSE	Soma<Neurite	56.0|45.0	142.0|46.0	0.55445546|0.44554454	0.7553192|0.24468085	1	0	55507029	55498650	255	236	ALE
ENSMUSG00000050017.11|Pitpnb	111388359	111387433	chr5:111330762-111388359	+	0.200753	FALSE	Neurite<Soma	95.0|135.0	76.0|282.0	0.41304347|0.5869565	0.2122905|0.7877095	1	0	111386550	111386550	883	1809	APA
ENSMUSG00000031513.8|Leprotl1	34135573	34137537	chr8:34135571-34147033	-	0.200687	FALSE	Neurite<Soma	115.0|29.0|45.0|206.0	36.0|27.0|74.0|261.0	0.29113925|0.07341772|0.11392405|0.521519	0.09045226|0.0678392|0.18592964|0.6557789	3	0	34137724	34137724	187	2151	APA
ENSMUSG00000072875.2|Gpr27	99695065	99694541	chr6:99692678-99695066	+	0.200269	FALSE	Neurite<Soma	46.0|16.0	13.0|11.0	0.7419355|0.2580645	0.5416667|0.45833334	1	0	99693815	99693815	726	1250	APA
ENSMUSG00000027983.13|Cyp2u1	131288444	131293307	chr3:131288440-131303224	-	0.2	TRUE	Soma<Neurite	10.0|15.0	3.0|2.0	0.4|0.6	0.6|0.4	1	0	131293427	131291131	120	2687	ALE

## Sheet: (B) 3′ mRNA-seq statistics
Table S2. (B) Summary statistics for 3′ mRNA-seq data
Correlation heatmap of individual 3′ mRNA-seq libraries prepared from neurites and soma of mESC-derive neurons (biological replicates). Numbers indicate Pearson correlation coefficients. Number of reads (total, mapped and uniquely mapped) for each library are shown below.
sample_name	reads_total	mapped_total	mapped_uniquely
Soma1	20804105	19001740	15755553
Soma2	26797807	24565851	20360873
Soma3	40231586	37528160	31583527
Neurite1	25619931	18209435	14845127
Neurite2	36860664	29796728	24318161
