# Supplementary material for: Alternative 3′ UTRs direct localization of functionally diverse protein isoforms in neuronal compartments
Source: Nucleic Acids Res. 2018 Dec 22;47(5):2560–73. doi: 10.1093/nar/gky1270 (PMC6411841; doi:10.1093/nar/gky1270)
Supplement: Supplementary Data [file gky1270_supplemental_files.zip › TableS3.xls]

## Sheet: Ciolli Mattioli et al.
Protein.IDs	Protein.names	Gene.names	log2E7vsE6.fw	log2E6vsE7.rev	log2E7vsE6>1 in both rev and fw	log2E7vsE6_mean
Q9QYS9-8;Q9QYS9-4;Q9QYS9-3;Q9QYS9-2;Q9QYS9;Q9QYS9-7;Q9QYS9-6;Q9QYS9-5	Protein quaking	Qki	3.67243	-2.87504	TRUE	3.27373
Q91Z31;Q91Z31-2	Polypyrimidine tract-binding protein 2	Ptbp2	3.32067	-1.68525	TRUE	2.50296
Q8VDP4	DBIRD complex subunit KIAA1967 homolog		2.87001	-2.09271	TRUE	2.48136
P57784;G5E883	U2 small nuclear ribonucleoprotein A	Snrpa1	2.28238	-1.37008	TRUE	1.82623
Q9CQI7;A2CES4	U2 small nuclear ribonucleoprotein B	Snrpb2	2.40043	-1.20553	TRUE	1.80298
Q921F4;Q921F4-5	Heterogeneous nuclear ribonucleoprotein L-like	Hnrnpll	2.227	-1.1472	TRUE	1.6871
Q8CI75-2;Q8CI75;A0A087WP08	DIS3-like exonuclease 2	Dis3l2	1.73331	-1.25515	TRUE	1.49423
Q1LZI2	Solute carrier family 35 member F3	Slc35f3	1.44339	-1.48354	TRUE	1.46347
B2M1R6;P61979-3;H3BKD0;H3BKI8;H3BJS9;H3BLP7;Q8BT23;H3BJ43	Heterogeneous nuclear ribonucleoprotein K	Hnrnpk	1.51192	-1.35222	TRUE	1.43207
P61979-2;P61979;H3BLL4;H3BK96	Heterogeneous nuclear ribonucleoprotein K	Hnrnpk	1.4086	-1.3175	TRUE	1.36305
E9Q585;E9PX68;E9Q1Q0		Slc4a1ap	1.2532	-1.26944	TRUE	1.26132
O88569;O88569-2;O88569-3	Heterogeneous nuclear ribonucleoproteins A2/B1	Hnrnpa2b1	1.22367	-1.01051	TRUE	1.11709
D3YZC9;Q64213-2;E9Q4Q2;D3YZD0;Q64213-3;Q64213;D3YVH4;F8WHF9;D6RDB7;F6SRV1	Splicing factor 1	Sf1	1.03019	-1.16356	TRUE	1.09688
P70372	ELAV-like protein 1	Elavl1	0.928806	-1.79416		1.36148
Q8BHN5	RNA-binding protein 45	Rbm45	1.57701	-0.91629		1.24665
Q8BG05-2;J3QNY1;B2RXM2;E9Q7H5;A2AL13;V9GX38	Heterogeneous nuclear ribonucleoprotein A3	Hnrnpa3;Gm9242;Gm6793;Gm8991	0.837217	-1.48859		1.1629
Q61990-2;Q61990;Q61990-3	Poly(rC)-binding protein 2	Pcbp2	1.324	-0.901176		1.11259
H7BX02;Q4VGL6	Probable E3 ubiquitin-protein ligase Roquin	Rc3h1	0.911346	-1.27376		1.09255
Q8CH18-3;Q8CH18;Q8CH18-2	Cell division cycle and apoptosis regulator protein 1	Ccar1	1.50269	-0.492383		0.997535
Q8BGJ5;Q922I7;P17225;Q8CB58;E9QMW9;E9Q279;F7DCW4;E9PZ39;F7AXP1;E9Q0W3;B2RU80	Polypyrimidine tract-binding protein 1	Ptbp1	0.487281	-1.35705		0.922165
Q62189;D3Z0S6;F8VQ88;D6RI83	U1 small nuclear ribonucleoprotein A	Snrpa	0.672833	-0.878242		0.775537
G8JL74;G3UXA6;Q8BHD7-2;G3UZ01;G3UY95;G3UXZ8;F7C521;G3UXZ6	Polypyrimidine tract-binding protein 3	Ptbp3	0.116764	-1.42694		0.77185
Q921W2;P70318;D6RGU1;D3Z3Y4	Nucleolysin TIAR	Tial1	1.35293	-0.120875		0.736901
Q9D883;G3UW94;E9Q809;Q8BGJ9-4;F8WH71;E9Q5Y2;E9PUZ3;Q8BGJ9-2;E9PXR5;E9Q1I7;E9Q5J3;Q8BGJ9;Q8BGJ9-3;E9PWX6;E9PWM2;F7D8X7	Splicing factor U2AF 35 kDa subunit	U2af1	1.18872	-0.261241		0.724979
Q501J6;Q3U741;Q501J6-2	Probable ATP-dependent RNA helicase DDX17	Ddx17	0.708673	-0.735668		0.72217
Q8K310;A0A087WSU2;A0A087WSP7;A0A087WQZ1;A0A087WQD6;A0A087WNW7;A0A087WQ54;A0A087WNP3;A0A087WPU5;A0A087WPQ5;A0A087WQP4;A0A087WSF8	Matrin-3	Matr3	0.240864	-1.17348		0.707173
A2AL12;Q8BG05	Heterogeneous nuclear ribonucleoprotein A3	Hnrnpa3	0.738811	-0.669671		0.704241
P26369;Q3KQM4	Splicing factor U2AF 65 kDa subunit	U2af2	1.20752	-0.200266		0.703892
A2AVP4;P0C090	RING finger and CCCH-type zinc finger domain-containing protein 2	Rc3h2	0.404358	-0.920461		0.66241
Q9CX86	Heterogeneous nuclear ribonucleoprotein A0	Hnrnpa0	0.819341	-0.496224		0.657783
Q8CII5;G5E8L2;Q80ZW7;D3Z4H6;P52912;D3YY02	Nucleolysin TIA-1	Tia1	1.49231	0.203138		0.644588
G5E924		Hnrnpl	0.770364	-0.505861		0.638112
Q8K4P0;D3YX80	pre-mRNA 3 end processing protein WDR33	Wdr33	0.635151	-0.591527		0.613339
Q99KG3-2;Q99KG3-3;Q99KG3	RNA-binding protein 10	Rbm10	-0.1633	-1.34048		0.588589
Q9Z130;F6VQH5	Heterogeneous nuclear ribonucleoprotein D-like	Hnrpdl	0.386811	-0.764935		0.575873
P84078;P61205;Q8BSL7	ADP-ribosylation factor 1;ADP-ribosylation factor 3	Arf1;Arf3	-0.145031	-1.21096		0.532966
Q5EBP8;P49312;P49312-2;V9GXF8	Heterogeneous nuclear ribonucleoprotein A1	Hnrnpa1	0.705845	-0.329885		0.517865
Q8R326;Q8R326-2;F7D909	Paraspeckle component 1	Pspc1	1.25792	0.226632		0.515642
A2AJ72;Q3TIX6;F7AM43;F6S444;A2AJ71;F6W2V3		Fubp3	1.16285	0.262313		0.450271
P46935;Q3V335;V9GWV8;V9GXK3;Q8CFI0-2;G3X9H8;E9PXB7;Q8CFI0-3;Q8CFI0	E3 ubiquitin-protein ligase NEDD4	Nedd4	0.222681	-0.665409		0.444045
O35218	Cleavage and polyadenylation specificity factor subunit 2	Cpsf2	0.52316	-0.342104		0.432632
D3YXK2;S4R1M2;Q80YR5	Scaffold attachment factor B1	Safb	0.476226	-0.385903		0.431064
O54734	Dolichyl-diphosphooligosaccharide--protein glycosyltransferase 48 kDa subunit	Ddost	0.135141	-0.71487		0.425005
Q923D4	Splicing factor 3B subunit 5	Sf3b5	-0.125667	-0.968294		0.421313
P28659-4;P28659-2;P28659-3;P28659	CUGBP Elav-like family member 1	Celf1	1.123	0.286999		0.418002
Q99K48;Q99K48-2;B1AXT0	Non-POU domain-containing octamer-binding protein	Nono	0.63951	-0.168674		0.404092
Q9D824-4;Q9D824-3;Q9D824-2;Q9D824;D3Z4V2;D3Z619;D3Z3F1	Pre-mRNA 3-end-processing factor FIP1	Fip1l1	0.582556	-0.220698		0.401627
Q8VIJ6	Splicing factor, proline- and glutamine-rich	Sfpq	0.670659	-0.126266		0.398462
Q3TUE1;Q91WJ8;Q91WJ8-2	Far upstream element-binding protein 1	Fubp1	1.10929	0.332049		0.388622
A2AEK1;Q8BIQ5;Q8BIQ5-2;A2AEJ8;F6ZKC7;A2AEK3	Cleavage stimulation factor subunit 2	Cstf2	0.397912	-0.36201		0.379961
Q91WN1	DnaJ homolog subfamily C member 9	Dnajc9	0.969307	0.221444		0.373932
Q1PSW8	E3 ubiquitin-protein ligase TRIM71	Trim71	0.0506062	-0.695839		0.373223
P83870	PHD finger-like domain-containing protein 5A	Phf5a	0.00877371	-0.736076		0.372425
Q8VEK3;G3XA10	Heterogeneous nuclear ribonucleoprotein U	Hnrnpu	0.098689	-0.632405		0.365547
Q8QZY9	Splicing factor 3B subunit 4	Sf3b4	0.044604	-0.676918		0.360761
Q921M3;Q921M3-2	Splicing factor 3B subunit 3	Sf3b3	-0.0737121	-0.791957		0.359123
O35593	26S proteasome non-ATPase regulatory subunit 14	Psmd14	0.124063	-0.57865		0.351357
Q8VDJ3;A0A087WP83;A0A087WS92;A0A087WPC5;A0A087WQY9;A0A087WPH2;A0A087WNQ4	Vigilin	Hdlbp	0.659742	-0.0420557		0.350899
Q3U0V1	Far upstream element-binding protein 2	Khsrp	0.123534	-0.575529		0.349532
Q5SUT0;Q61545;Q5SUS9	RNA-binding protein EWS	Ewsr1	0.840765	0.146916		0.346925
Q9ESN6;Q3UHH4;E9QKC6;D3YTN5;D3YY69;D3YZJ0	Tripartite motif-containing protein 2	Trim2	1.39572	0.71352		0.341101
Q99LC2;A2APA3	Cleavage stimulation factor subunit 1	Cstf1	0.458067	-0.219085		0.338576
Q99NB9;G5E866;A0A087WNS2	Splicing factor 3B subunit 1	Sf3b1	-0.223997	-0.901149		0.338576
Q9QXK7	Cleavage and polyadenylation specificity factor subunit 3	Cpsf3	0.504163	-0.16309		0.333626
Q9EPU4	Cleavage and polyadenylation specificity factor subunit 1	Cpsf1	0.434241	-0.227		0.33062
A2A9S2;A2A9R8;A2A9R6;Q8BVA9;A2A9S0;Q61701;A2A9S3;Q61701-2;A2A9R4;A2A9S1;A2A9R5	ELAV-like protein 4	Elavl4	0.0972062	-0.533096		0.315151
Q61656;Q8BTS0;S4R1I6;B1ARB9;B1ARC0;B1ARB8;S4R1E3	Probable ATP-dependent RNA helicase DDX5	Ddx5	0.767655	0.158466		0.304594
Q99020;Q80XR6;Q20BD0	Heterogeneous nuclear ribonucleoprotein A/B	Hnrnpab	0.162726	-0.43817		0.300448
Q3UJB0		Sf3b2	-0.0810948	-0.663054		0.29098
Q3TDT0;Q9R1R2	Tripartite motif-containing protein 3	Trim3	1.05714	0.505586		0.275776
O88532;F6QJP7;F6V459;F6RTK9	Zinc finger RNA-binding protein	Zfr	-0.151426	-0.692105		0.27034
Q00PI9	Heterogeneous nuclear ribonucleoprotein U-like protein 2	Hnrnpul2	0.31429	-0.217004		0.265647
V9GX43;S4R2U7;Q9Z0H4-11;E9QA47;A3KGT2;S4R2L5;S4R2S7;S4R2J2;S4R2U1	CUGBP Elav-like family member 2	Celf2	0.950543	0.419323		0.26561
Q3TGG2;Q7TQH0-3;Q7TQH0;Q7TQH0-2;E9Q5Q0;J3QP59	Ataxin-2-like protein	Atxn2l	-0.0712848	-0.594204		0.261459
Q3TJZ6;P59110;M0QWX4	Protein FAM98A	Fam98a	-0.0686346	-0.58072		0.256043
Q80ZM5		H1fx	0.202512	-0.30495		0.253731
Q91YE7-2;Q91YE7;S4R273	RNA-binding protein 5	Rbm5	-0.276747	-0.778457		0.250855
Q99LI7	Cleavage stimulation factor subunit 3	Cstf3	0.282855	-0.208378		0.245616
A2A5R8;Q9DBE7;Q9Z108;A2A5S3;V9GX87	Double-stranded RNA-binding protein Staufen homolog 1	Stau1	-0.379188	-0.860478		0.240645
Q60668-3;Q60668;F6ZV59;Q60668-4;G5E8G0;Q60668-2;G3X9W0;F6SHF3;E9Q5B6;F7A465;Q9D3U4	Heterogeneous nuclear ribonucleoprotein D0	Hnrnpd	0.184725	-0.292069		0.238397
Q6PB66;F6V2A3	Leucine-rich PPR motif-containing protein, mitochondrial	Lrpprc	1.87904	1.41321		0.232912
B1AXZ4;B1AXZ5;Q3UR02;Q60899;Q80Y51;B1AXZ6;B1AXZ0;Q80UJ0;H3BLG7;B1AXZ3	ELAV-like protein 2	Elavl2	-0.093879	-0.550697		0.228409
D3Z5I1;G3X9X5;Q3UPF5-2;Q3UPF5	Zinc finger CCCH-type antiviral protein 1	Zc3hav1	-0.323516	-0.772259		0.224371
P59708	Pre-mRNA branch site protein p14	Sf3b14	-0.14081	-0.587489		0.22334
Q922R8;Q3TML0	Protein disulfide-isomerase A6	Pdia6	0.319849	-0.125353		0.222601
Q9Z204;Q9Z204-2;Q9Z204-5;Q9Z204-4;Q9Z204-3;E9Q786;Q8BTF8	Heterogeneous nuclear ribonucleoproteins C1/C2	Hnrnpc	-0.0541826	-0.492464		0.219141
Q8CFQ9;P56959;G3UXT7;G3UZD2;Q91VQ2;F6QCI0;Q8BQ46	RNA-binding protein FUS	Fus	0.715366	0.277271		0.219048
P60335	Poly(rC)-binding protein 1	Pcbp1	0.336855	-0.0943564		0.215606
Q61474;Q61474-2;F8WJA5	RNA-binding protein Musashi homolog 1	Msi1	1.12644	0.696439		0.215003
Q9D211	CDKN2AIP N-terminal-like protein	Cdkn2aipnl	0.424815	-0.000360719		0.212588
E9Q179;Q8C5Q4;D3YUN1;D3YV30	G-rich sequence factor 1	Grsf1	0.513188	0.0923428		0.210422
Q9CZU3	Superkiller viralicidic activity 2-like 2	Skiv2l2	0.0406821	-0.379001		0.209841
P41731	CD63 antigen	Cd63	-1.01666	-1.42829		0.205818
Q9D7G0;G3UXL2;Q9CS42;Q8C5R8	Ribose-phosphate pyrophosphokinase 1;Ribose-phosphate pyrophosphokinase;Ribose-phosphate pyrophosphokinase 2	Prps1;Prps1l3;Prps2	0.10608	-0.299738		0.202909
A2CG33		Chrd	-0.0548268	-0.457118		0.201146
Q99LF4	tRNA-splicing ligase RtcB homolog	D10Wsu52e	0.135535	-0.265657		0.200596
Q80VD1	Protein FAM98B	Fam98b	0.399226	-0.00142898		0.200327
F7AC41;Q91VU7;F7CG42;F6XMS4		Pus7	0.481919	0.0945063		0.193706
P60824;D3YU80;K4DI65	Cold-inducible RNA-binding protein	Cirbp	0.651683	0.269153		0.191265
D3Z2J3;Q99PU8-2;Q99PU8;Q99PU8-3;D3Z1G8;D3YXL7	Putative ATP-dependent RNA helicase DHX30	Dhx30	-0.445991	-0.818707		0.186358
Q60900;Q60900-2	ELAV-like protein 3	Elavl3	-0.173075	-0.5429		0.184912
Q6ZPZ3-2;E9Q8K8;Q6ZPZ3	Zinc finger CCCH domain-containing protein 4	Zc3h4	0.306962	-0.04375		0.175356
D3Z0A2;Q9JIF0-3;Q9JIF0-2;Q9JIF0;F8WH01;D3Z3N0;Q6PAK3	Protein arginine N-methyltransferase 1	Prmt1	0.147567	-0.197832		0.172699
Q91VR5	ATP-dependent RNA helicase DDX1	Ddx1	0.128557	-0.216099		0.172328
Q9DBR1-2;Q9DBR1	5-3 exoribonuclease 2	Xrn2	0.518837	0.17645		0.171193
Q9CQE8;J3QNB0	UPF0568 protein C14orf166 homolog		0.103263	-0.235569		0.169416
Q9JMH9-4;Q9JMH9-1;K3W4L0;B2RRE2;Q9JMH9;Q9JMH9-6;E9QAX2;E9Q405;Q9JMH9-5;Q9JMH9-7;Q9JMH9-2;E9QA74	Unconventional myosin-XVIIIa	Myo18a	-0.413423	-0.751489		0.169033
A0A087WQE6;P83940;A0A087WNT1;A0A087WPE4	Transcription elongation factor B polypeptide 1	Tceb1	0.443288	0.10608		0.168604
Q8CBM2;A2AL85;Q8BSY0	Aspartyl/asparaginyl beta-hydroxylase	Asph	0.975263	0.638491		0.168386
Q91WM1;Q91WM1-2;A2BH82;A2BH83	Spermatid perinuclear RNA-binding protein	Strbp	-0.130792	-0.466317		0.167763
A6X8Z3;Q5SF07-2	Insulin-like growth factor 2 mRNA-binding protein 2	Igf2bp2	-0.20229	-0.535185		0.166448
P62317;D3Z5N9	Small nuclear ribonucleoprotein Sm D2	Snrpd2;Gm5449	0.625832	0.304277		0.160777
Q60710;F8WJE0;F6TVP2;E9Q0K6;E9PYG9;E0CXZ5	Deoxynucleoside triphosphate triphosphohydrolase SAMHD1	Samhd1	0.673647	0.352194		0.160727
Q9CXY6	Interleukin enhancer-binding factor 2	Ilf2	-0.396289	-0.715818		0.159764
Q9WVG6-2;Q9WVG6;D3YUP1;D6RFA7	Histone-arginine methyltransferase CARM1	Carm1	0.115965	-0.201244		0.158605
Q8BJW6;Q8BJW6-2;D3YZZ6;D6RFN2;D6RGA6	Eukaryotic translation initiation factor 2A	Eif2a	0.0858325	-0.230922		0.158377
Q9Z1X4-3;Q9Z1X4;Q9Z1X4-2;Q45VK5	Interleukin enhancer-binding factor 3	Ilf3	-0.443693	-0.751854		0.15408
Q9CYA6	Zinc finger CCHC domain-containing protein 8	Zcchc8	-0.0832329	-0.385431		0.151099
P68040	Guanine nucleotide-binding protein subunit beta-2-like 1	Gnb2l1	-0.151699	-0.450656		0.149479
Q62376;Q62376-2	U1 small nuclear ribonucleoprotein 70 kDa	Snrnp70	0.573762	0.275007		0.149378
Q02257	Junction plakoglobin	Jup	-0.564243	-0.85491		0.145333
Q9R0E2;F6WNR1;A8Y5E6	Procollagen-lysine,2-oxoglutarate 5-dioxygenase 1	Plod1	0.390668	0.100978		0.144845
P28658	Ataxin-10	Atxn10	-0.467813	-0.75521		0.143699
Q8R3C6;Q8R3C6-2	Probable RNA-binding protein 19	Rbm19	-0.0375916	-0.324672		0.14354
Q6NV83-3;Q6NV83-2;Q6NV83;A0A087WRG2	U2 snRNP-associated SURP motif-containing protein	U2surp	-0.698319	-0.978378		0.14003
O89086;Q8BG13;S4R2M6	Putative RNA-binding protein 3	Rbm3	0.558072	0.281787		0.138142
P27048;P63163	Small nuclear ribonucleoprotein-associated protein B;Small nuclear ribonucleoprotein-associated protein N	Snrpb;Snrpn	0.564037	0.290896		0.13657
P52431;D6RFB8	DNA polymerase delta catalytic subunit;DNA polymerase	Pold1	0.974603	0.706022		0.13429
Q62261;Q62261-2;P15508;E9Q397;Q3UGX2	Spectrin beta chain, non-erythrocytic 1	Sptbn1	0.0909889	-0.174279		0.132634
Q8VDM6-2;Q8VDM6;Q8VDM6-3	Heterogeneous nuclear ribonucleoprotein U-like protein 1	Hnrnpul1	-0.365295	-0.628006		0.131356
P62320	Small nuclear ribonucleoprotein Sm D3	Snrpd3	0.541614	0.279055		0.131279
Q9Z0H4-2;Q9Z0H4-6;Q9Z0H4-7;Q9Z0H4-5;Q9Z0H4-4;Q9Z0H4;Q9Z0H4-8;Q9Z0H4-9;S4R1S7;A3KGT0;Q9Z0H4-3	CUGBP Elav-like family member 2	Celf2	0.806365	0.551098		0.127634
Q5SF07	Insulin-like growth factor 2 mRNA-binding protein 2	Igf2bp2	-0.231227	-0.482734		0.125754
Q3UQ28	Peroxidasin homolog	Pxdn	-0.947473	-1.19773		0.12513
Q9CQT2	RNA-binding protein 7	Rbm7	-0.182852	-0.430801		0.123975
Q9CXK8;E9Q109	60S ribosome subunit biogenesis protein NIP7 homolog	Nip7	-0.100762	-0.34344		0.121339
P10649;A2AE89;F6WHQ7	Glutathione S-transferase Mu 1	Gstm1	-0.428488	-0.670635		0.121074
Q8JZK9	Hydroxymethylglutaryl-CoA synthase, cytoplasmic	Hmgcs1	0.35682	0.117695		0.119562
Q9DAE2		Rbmxl2	0.0738202	-0.162719		0.118269
P27546-2;P27546;P27546-3;E9PZ43;F7CK47;E9PWC0;P27546-4;Q78TF3;F6XPV7;F6V4Z1	Microtubule-associated protein 4	Map4	0.468427	0.236952		0.115738
A2AU61;Q64012-2;A2AU62;Q64012;A2AU60	RNA-binding protein Raly	Raly	-0.0427837	-0.272019		0.114617
P62309	Small nuclear ribonucleoprotein G	Snrpg	0.506297	0.27858		0.113859
Q3UQA7;A0A087WPM0;A0A087WNU1	Selenoprotein H	Selh	0.311503	0.08882		0.111342
Q9CPQ3	Mitochondrial import receptor subunit TOM22 homolog	Tomm22	0.313594	0.0922074		0.110693
P26638;Q8C483;A2AFS0;A2AFS1	Serine--tRNA ligase, cytoplasmic	Sars	0.0965317	-0.12279		0.109661
E9QN31;Q922K7	Putative ribosomal RNA methyltransferase NOP2	Nop2	-0.19281	-0.410984		0.109087
P24472;F6SC55	Glutathione S-transferase A4	Gsta4	-0.137775	-0.345528		0.103877
P60867	40S ribosomal protein S20	Rps20	0.193204	-0.0141353		0.10367
Q9JLJ2;Q3U367	4-trimethylaminobutyraldehyde dehydrogenase	Aldh9a1	-0.0728165	-0.276398		0.101791
Q9CY58;Q9CY58-2;Q9CY58-3;Q9CY58-4	Plasminogen activator inhibitor 1 RNA-binding protein	Serbp1	0.778209	0.574731		0.101739
Q3TIX9	U4/U6.U5 tri-snRNP-associated protein 2	Usp39	0.668482	0.465295		0.101593
Q9CZN7	Serine hydroxymethyltransferase	Shmt2	0.245374	0.0440443		0.100665
P70333;J3QPH6	Heterogeneous nuclear ribonucleoprotein H2;Heterogeneous nuclear ribonucleoprotein H2, N-terminally processed	Hnrnph2;Gm8775	0.253989	0.0579701		0.0980096
Q62241	U1 small nuclear ribonucleoprotein C	Snrpc	0.627513	0.433814		0.0968497
P63276	40S ribosomal protein S17	Rps17	0.092884	-0.0958512		0.0943676
Q62167;P16381;Q61496;Q3V086	ATP-dependent RNA helicase DDX3X;Putative ATP-dependent RNA helicase Pl10	Ddx3x;D1Pas1	0.283566	0.0949116		0.0943273
Q9D1K2;F7B2B4	V-type proton ATPase subunit F	Atp6v1f	0.266517	0.0842004		0.0911582
P62307	Small nuclear ribonucleoprotein F	Snrpf	0.514198	0.332278		0.0909599
P02469;E9QN70;E9PYT5	Laminin subunit beta-1	Lamb1	-4.46715	-4.64544		0.0891468
Q9R226	KH domain-containing, RNA-binding, signal transduction-associated protein 3	Khdrbs3	0.391438	0.214871		0.0882835
Q9CPN8	Insulin-like growth factor 2 mRNA-binding protein 3	Igf2bp3	0.174406	0.00201836		0.086194
Q8VHM5;F7B5B5;A2AW41;S4R1E9;V9GWW3;A2AW40		Hnrnpr	-0.348611	-0.520356		0.0858724
Q8R1Q8	Cytoplasmic dynein 1 light intermediate chain 1	Dync1li1	0.0094905	-0.16083		0.0851605
Q8BP48	Methionine aminopeptidase 1	Metap1	-0.494536	-0.664837		0.0851505
Q8CCS6-2;Q8CCS6;G3UY42;D3YUB9;D3Z5F7;D3Z055;G3UWS5;G3UWY6;G3UX74;Q5XFR0	Polyadenylate-binding protein 2	Pabpn1;Gm20521	-0.342708	-0.509984		0.0836385
Q9CR57	60S ribosomal protein L14	Rpl14	-0.304879	-0.471969		0.0835448
Q8C0D0-2;Q8C0D0	Probable tRNA pseudouridine synthase 1	Trub1	0.067914	-0.0986755		0.0832947
Q9CQ71	Replication protein A 14 kDa subunit	Rpa3	0.341303	0.17594		0.0826815
Q9WVA3	Mitotic checkpoint protein BUB3	Bub3	0.205643	0.0404015		0.0826206
E9PZ21;Q91W59-3;Q91W59-2;Q91W59;G3UZJ9;Q8BWL5-4;Q8BWL5-6;Q8BWL5-3;Q8BWL5-2;Q8BWL5;Q8BWL5-5	RNA-binding motif, single-stranded-interacting protein 1	Rbms1	-0.115816	-0.278759		0.0814712
Q9D2E2;Q9D2E2-2;F6ZMT3	Target of EGR1 protein 1	Toe1	-0.401082	-0.563859		0.0813886
Q3UIX4;E9Q6E5;D3Z4B0;F6TN80;D6RE22;B7ZNC5;Q8BV04		Srsf11	0.280362	0.119555		0.0804036
P62843;D3YTQ9	40S ribosomal protein S15	Rps15	0.31034	0.152508		0.0789161
A2AVJ7;Q99PL5	Ribosome-binding protein 1	Rrbp1	0.192699	0.0359054		0.0783969
Q8BJH1;Q8BJH1-2	Zinc finger C2HC domain-containing protein 1A	Zc2hc1a	0.204141	0.0473988		0.078371
Q9WV02-2;A2AFI3;Q9WV02;A2AFI4;S4R1F6	RNA-binding motif protein, X chromosome;RNA-binding motif protein, X chromosome, N-terminally processed	Rbmx	0.157691	0.00288251		0.077404
Q91XI1;Q91XI1-2	tRNA-dihydrouridine(47) synthase [NAD(P)(+)]-like	Dus3l	1.23315	1.08209		0.0755312
Q8BL97-3;Q8BL97-4;Q8BL97-2;Q8BL97	Serine/arginine-rich splicing factor 7	Srsf7	0.487486	0.338453		0.0745167
Q8VD12;Q8VD12-2	Zinc finger protein 385A	Znf385a	0.164014	0.0214797		0.0712671
Q9D8W5;B1AT36;Q3TRH2	26S proteasome non-ATPase regulatory subunit 12	Psmd12	0.183201	0.0453032		0.0689487
E9Q9C5;P63082;D3Z3B2	V-type proton ATPase 16 kDa proteolipid subunit	Atp6v0c	0.172231	0.0368901		0.0676707
P62315	Small nuclear ribonucleoprotein Sm D1	Snrpd1	0.467384	0.332507		0.0674382
P62717;F6YJW4	60S ribosomal protein L18a	Rpl18a	-0.129623	-0.264218		0.0672972
Q9EPU0-2;Q9EPU0	Regulator of nonsense transcripts 1	Upf1	-0.123984	-0.256632		0.0663237
F8WGW3;Q497V5;Q497V5-2	S1 RNA-binding domain-containing protein 1	Srbd1	0.171719	0.045443		0.0631381
Q9CQF3	Cleavage and polyadenylation specificity factor subunit 5	Nudt21	0.543397	0.427606		0.0578954
F8VPX1;E9PXY8;Q6A4J8;Q6A4J8-2;Q6A4J8-3;G3UWR8	Ubiquitin carboxyl-terminal hydrolase;Ubiquitin carboxyl-terminal hydrolase 7	Usp7	0.692249	0.576474		0.0578874
Q8C2Q3;E9QL13;Q8C2Q3-2;J3QN51;J3QPT3	RNA-binding protein 14	Rbm14	0.400101	0.285343		0.0573788
P35564	Calnexin	Canx	0.00676478	-0.107213		0.0569887
Q8VDN2;D3YYN7;Q6PIC6;Q6PIE5;Q9WV27;Q8VCE0;D3YVX6;Q91WH7;Q64436;E9QNX7;Q9Z1W8	Sodium/potassium-transporting ATPase subunit alpha-1	Atp1a1	-0.501381	-0.614845		0.0567318
P20152;A2AKJ2;P15331-3;P15331;G5E846;P15331-2;G3X981	Vimentin	Vim	-0.484368	-0.597256		0.0564439
Q9D1M4	Eukaryotic translation elongation factor 1 epsilon-1	Eef1e1	0.387032	0.278223		0.0544045
Q60864	Stress-induced-phosphoprotein 1	Stip1	-0.429168	-0.536461		0.0536466
P97379;P97379-2	Ras GTPase-activating protein-binding protein 2	G3bp2	0.155361	0.0485152		0.0534227
Q3U1J4	DNA damage-binding protein 1	Ddb1	0.168899	0.0622599		0.0533194
E9Q4F4;P62305;E9Q0W8	Small nuclear ribonucleoprotein E	Snrpe	0.54409	0.439144		0.0524726
Q9DC23	DnaJ homolog subfamily C member 10	Dnajc10	-0.192431	-0.295712		0.0516408
E9QNN1;A0A087WPL5;O70133-2;O70133;O70133-3;Q3UR42;A0A087WRT3	ATP-dependent RNA helicase A	Dhx9	-0.5327	-0.635517		0.0514088
Q8JZS9;E9QPQ8	39S ribosomal protein L48, mitochondrial	Mrpl48	-0.0376361	-0.139776		0.05107
Q7TN75;E9Q3F7;H3BJQ1;H3BL51;Q7TN75-2	Retrotransposon-derived protein PEG10	Peg10	-0.704489	-0.806594		0.0510528
Q9CY50	Translocon-associated protein subunit alpha	Ssr1	0.127501	0.026021		0.0507401
Q922B2;Q8BJY7	Aspartate--tRNA ligase, cytoplasmic	Dars	0.264957	0.164529		0.0502139
Q8BK67;A2AWQ2	Protein RCC2	Rcc2	0.313478	0.213378		0.0500498
Q9D8T7-2;Q9D8T7;F7DE82;F8WHU8	SRA stem-loop-interacting RNA-binding protein, mitochondrial	Slirp	1.62162	1.52431		0.0486519
Q8K2B3	Succinate dehydrogenase [ubiquinone] flavoprotein subunit, mitochondrial	Sdha	0.0835197	-0.0128101		0.0481649
Q9WU78;Q9WU78-3;Q9WU78-2	Programmed cell death 6-interacting protein	Pdcd6ip	-0.322722	-0.417405		0.0473418
P62751;D3YTY6	60S ribosomal protein L23a	Rpl23a	0.31429	0.219711		0.0472899
P84104-2;P84104;A2A4X6	Serine/arginine-rich splicing factor 3	Srsf3;Gm12355	0.316957	0.222928		0.0470142
Q8VH51-2;Q8VH51;Q8VH51-3;F7AA45;E9Q8F0;B7ZD61;B7ZD63;B7ZD64;E9PZF9;D6RCZ8;E9Q999;D6RJ85	RNA-binding protein 39	Rbm39	0.306846	0.214498		0.0461738
Q8R050-2;Q8R050;Q149F3;F7CE88	Eukaryotic peptide chain release factor GTP-binding subunit ERF3A	Gspt1	-0.149361	-0.23472		0.0426796
Q91VM5	RNA binding motif protein, X-linked-like-1	Rbmxl1	0.010923	-0.0725434		0.0417332
Q3TXS7;J3QN38	26S proteasome non-ATPase regulatory subunit 1	Psmd1	-0.116958	-0.199835		0.0414386
Q3TWW8		Srsf6	0.436375	0.355467		0.0404538
P23249;D3YVL0;E9PW39;D3YYR1	Putative helicase MOV-10	Mov10	-0.357234	-0.435593		0.0391794
Q02053;P31254	Ubiquitin-like modifier-activating enzyme 1	Uba1	-0.184064	-0.261985		0.0389603
Q3THW5;P0C0S6;Q8R029;Q3UA95;G3UWL7	Histone H2A.V;Histone H2A.Z;Histone H2A	H2afv;H2afz	-0.0115443	-0.0879634		0.0382095
Q9ERV1	Probable E3 ubiquitin-protein ligase makorin-2	Mkrn2	-0.182835	-0.258425		0.037795
P63085;F6VEI7;D3Z6D8;E9PXX5;E9Q3I6;Q6P5G0;Q61532	Mitogen-activated protein kinase 1	Mapk1	0.14965	0.0751903		0.0372296
P19157;P46425	Glutathione S-transferase P 1;Glutathione S-transferase P 2	Gstp1;Gstp2	-0.190882	-0.263941		0.0365294
P48758	Carbonyl reductase [NADPH] 1	Cbr1	-0.397543	-0.469729		0.0360932
O54781;Q9Z0G2	SRSF protein kinase 2;SRSF protein kinase 2 N-terminal;SRSF protein kinase 2 C-terminal	Srpk2	0.402286	0.337083		0.0326013
Q8BZ20	Poly [ADP-ribose] polymerase 12	Parp12	-0.772998	-0.837609		0.0323056
Q6P4T2	U5 small nuclear ribonucleoprotein 200 kDa helicase	Snrnp200	0.314639	0.25084		0.0318991
Q9CQA3	Succinate dehydrogenase [ubiquinone] iron-sulfur subunit, mitochondrial	Sdhb	-0.0980577	-0.161476		0.031709
P62849-2;P62849-3;P62849	40S ribosomal protein S24	Rps24	-0.0283663	-0.0915867		0.0316102
P48774;E9PVM7;E9PV63;E9Q024;E9Q5L9	Glutathione S-transferase Mu 5	Gstm5	0.119555	0.0568609		0.0313472
Q8BGQ7	Alanine--tRNA ligase, cytoplasmic	Aars	-0.238085	-0.29956		0.0307376
P31230;Q3UZG4	Aminoacyl tRNA synthase complex-interacting multifunctional protein 1;Endothelial monocyte-activating polypeptide 2	Aimp1	0.358396	0.29901		0.0296931
B1AWE0;Q6PFA2;B1AWE1;O08585;B1AWD8;B1AWD9	Clathrin light chain A	Clta	-0.0687708	-0.125054		0.0281414
P32067;A2AR07;D6RI87;F6SXM5	Lupus La protein homolog	Ssb	-0.322956	-0.37902		0.0280316
B1B0C7;E9PZ16		Hspg2	-1.833	-1.88833		0.0276629
P62862;Q642K5	40S ribosomal protein S30	Fau	0.172999	0.11836		0.0273199
F8VQ40;P19137;A0A087WRP2;Q60675;Q61789	Laminin subunit alpha-1	Lama1	-4.65854	-4.70889		0.0251745
O70551;B2KF32;F8WGJ7	SRSF protein kinase 1	Srpk1	0.431356	0.381837		0.0247592
Q05CL8;Q05CL8-2;A2AMD0	La-related protein 7	Larp7	-0.657491	-0.70663		0.0245694
P61255;B1ARA3;B1ARA5	60S ribosomal protein L26	Rpl26	0.145482	0.0969365		0.0242727
Q68FL6;E9QB02;F6W0G8	Methionine--tRNA ligase, cytoplasmic	Mars	0.290424	0.242206		0.0241091
Q91V92;Q3V117;Q3TS02	ATP-citrate synthase	Acly	0.0866479	0.0409625		0.0228427
Q8BSI6;E9PUE1	R3H and coiled-coil domain-containing protein 1	R3hcc1	0.172359	0.127369		0.0224952
Q99MD9;B1AU75;B1AU76;Q99MD9-2	Nuclear autoantigenic sperm protein	Nasp	-0.0642536	-0.10684		0.0212931
Q62095	ATP-dependent RNA helicase DDX3Y	Ddx3y	0.273695	0.232292		0.0207013
O35286;Q05BH3;G3X8X0;A2A4N9;A2A4P0	Putative pre-mRNA-splicing factor ATP-dependent RNA helicase DHX15	Dhx15	-0.266594	-0.307144		0.0202754
Q7TMK9;G3V018;G3UWM1;G3XA76;G3UXU5	Heterogeneous nuclear ribonucleoprotein Q	Syncrip	-0.560707	-0.600971		0.0201322
Q7TNC4-2;Q7TNC4-3;Q7TNC4-4;Q7TNC4;E9Q715;E9PX54;Q05CX5	Putative RNA-binding protein Luc7-like 2	Luc7l2	0.381948	0.344147		0.0189005
Q8BFY9-2;Q8BFY9;Q3TKD0;Q99LG2;J3QMX2;E9PV58	Transportin-1;Transportin-2	Tnpo1;Tnpo2	0.064469	0.0275787		0.0184451
Q45KJ6;Q45KJ6-2;Q45KJ6-3;Q45KJ6-4	Protein lin-28 homolog B	Lin28b	-0.183228	-0.218447		0.0176095
Q06185;Q8BTB6	ATP synthase subunit e, mitochondrial	Atp5i;Atp5k	0.382169	0.349026		0.0165718
P62908;D3YV43	40S ribosomal protein S3	Rps3	-0.0428877	-0.0757937		0.016453
Q8BVY0		Rsl1d1	-0.777616	-0.810232		0.0163083
P12787	Cytochrome c oxidase subunit 5A, mitochondrial	Cox5a	0.818523	0.786596		0.0159635
Q922D8	C-1-tetrahydrofolate synthase, cytoplasmic;Methylenetetrahydrofolate dehydrogenase;Methenyltetrahydrofolate cyclohydrolase;Formyltetrahydrofolate synthetase;C-1-tetrahydrofolate synthase, cytoplasmic, N-terminally processed	Mthfd1	-0.108674	-0.139013		0.0151696
Q91W50	Cold shock domain-containing protein E1	Csde1	0.593688	0.563549		0.0150699
O35737;Q8C2Q7;D3Z6Y3	Heterogeneous nuclear ribonucleoprotein H;Heterogeneous nuclear ribonucleoprotein H, N-terminally processed	Hnrnph1	0.122606	0.0924781		0.0150642
Q9D7H3;D3Z263;D6RD00;D6REI7	RNA 3-terminal phosphate cyclase	RtcA	0.45133	0.422018		0.0146561
O70251;A0A087WS46;G3UX43;G3UZ47;M0QWK5;M0QWH8	Elongation factor 1-beta	Eef1b	-0.151618	-0.178437		0.0134091
Q6ZWN5;F7CJS8;D3YWH9;Q9CXW7;D3Z673;D3YUV6	40S ribosomal protein S9	Rps9	-0.273326	-0.297041		0.0118577
P63330;P62715	Serine/threonine-protein phosphatase 2A catalytic subunit alpha isoform;Serine/threonine-protein phosphatase 2A catalytic subunit beta isoform	Ppp2ca;Ppp2cb	0.214374	0.191184		0.011595
E9PZF0;Q01768;Q5NC80;Q5NC79	Nucleoside diphosphate kinase;Nucleoside diphosphate kinase B	Gm20390;Nme2;Nme1	0.392317	0.369941		0.0111882
F8VQJ3;P02468;F6TLW1;F6SFQ3;A2ATM9;Q9R0B6	Laminin subunit gamma-1	Lamc1	-4.50858	-4.52992		0.0106692
Q9CZM2;E9QAZ2;B8JKK2	60S ribosomal protein L15;Ribosomal protein L15	Rpl15;Gm10020	-0.305913	-0.325594		0.00984018
P35979;F8VQK7	60S ribosomal protein L12	Rpl12	0.0180644	-0.000880312		0.00947235
Q8BTV2-2;Q8BTV2;Q8BTV2-3	Cleavage and polyadenylation specificity factor subunit 7	Cpsf7	0.749577	0.731791		0.00889285
P06151;G5E8N5;D3Z736;D3YZQ9;D3YVR7;D3YZE4;P00342	L-lactate dehydrogenase A chain;L-lactate dehydrogenase	Ldha	-0.291274	-0.307073		0.00789937
Z4YJT3;Q6ZQ58;Q9D423;Q6ZQ58-2;E9PYM4	La-related protein 1	Larp1	0.190172	0.175045		0.00756343
Q8R3V2;Q8R010	Aminoacyl tRNA synthase complex-interacting multifunctional protein 2	Aimp2	0.304161	0.290542		0.00680909
Q6ZWY3;D6RH49;D3YYB0	40S ribosomal protein S27-like;40S ribosomal protein S27	Rps27l	0.0352016	0.0224743		0.00636362
Q9DBG3;Q9DBG3-2;H3BKM0;H3BIY9;H3BJ06;Q5SWR0	AP-2 complex subunit beta	Ap2b1	-0.0560262	-0.0667446		0.00535923
Q8CGC7	Bifunctional glutamate/proline--tRNA ligase;Glutamate--tRNA ligase;Proline--tRNA ligase	Eprs	0.299362	0.29066		0.00435079
O08807;B1AZS9	Peroxiredoxin-4	Prdx4	-0.0561162	-0.0639067		0.00389528
Q8BU30;E9Q866;F6Q6R1	Isoleucine--tRNA ligase, cytoplasmic	Iars	0.343465	0.341644		0.000910218
Q8CGZ0;G5E8I8	Calcium homeostasis endoplasmic reticulum protein	Cherp	-0.69108	-0.692618		0.000769052
Q6P5D3-2;Q6P5D3;Q6P5D3-3;Q6P5D3-4;Q6P5D3-5	Putative ATP-dependent RNA helicase DHX57	Dhx57	0.244765	0.246469		-0.000851794
P26231	Catenin alpha-1	Ctnna1	-0.245831	-0.24354		-0.00114527
P62274;D3YYL7	40S ribosomal protein S29	Rps29	0.151469	0.155102		-0.00181618
Q3U2G2;Q61316	Heat shock 70 kDa protein 4	Hspa4	-0.329649	-0.324003		-0.00282282
F6ZHN3;Q8BNV1;Q3UYU2;E9PUQ7	tRNA (uracil-5-)-methyltransferase homolog A	Trmt2a	0.216486	0.222434		-0.00297387
F7BGR7;F6TBN8;J3QPA9;Q8VE92;Q8C7Q4;Q5CZX8;S4R1A6;Q8C7Q4-2;B0LM42	RNA-binding protein 4B;RNA-binding protein 4	Rbm4;Rbm4b;Rbm14	0.269033	0.275722		-0.00334455
P62960;A2BGG7;Q9Z2C8-2;B2RUF0;Q9Z2C8	Nuclease-sensitive element-binding protein 1	Ybx1	-0.318344	-0.311256		-0.0035441
Q9CQR2	40S ribosomal protein S21	Rps21	-0.0810948	-0.0670771		-0.00700885
Q8CCF0-3;Q8CCF0;Q8CCF0-2;Q8CCF0-5;Q8CCF0-4	U4/U6 small nuclear ribonucleoprotein Prp31	Prpf31	1.00022	1.01507		-0.00742647
G3UYF9;Q03958	Prefoldin subunit 6	H2-Ke2;Pfdn6	0.117961	0.135272		-0.00865561
Q9R0B9;E9Q718	Procollagen-lysine,2-oxoglutarate 5-dioxygenase 2	Plod2	0.0787464	0.097476		-0.00936476
O88477	Insulin-like growth factor 2 mRNA-binding protein 1	Igf2bp1	-0.110013	-0.0880247		-0.0109939
Q9CQM9	Glutaredoxin-3	Glrx3	-0.0434824	-0.0209258		-0.0112783
P14206	40S ribosomal protein SA	Rpsa	-0.020399	0.00259452		-0.0114967
Q9CZW5	Mitochondrial import receptor subunit TOM70	Tomm70a	0.177216	0.201508		-0.0121461
Q60715-2;Q60715;E9Q7B0	Prolyl 4-hydroxylase subunit alpha-1	P4ha1	0.274411	0.302641		-0.014115
Q9DBC3;E0CXC2;G3UZ59	Cap-specific mRNA (nucleoside-2-O-)-methyltransferase 1	Ftsjd2	0.268075	0.297368		-0.0146463
Q9WTX5;E9PUV4;E9Q3Q7	S-phase kinase-associated protein 1	Skp1;Skp1a	0.148869	0.178237		-0.0146838
Q9WV60;E9QAQ5;D3Z7E5;Q2NL51	Glycogen synthase kinase-3 beta	Gsk3b	0.0970714	0.126973		-0.0149507
P62869;A6PWE0	Transcription elongation factor B polypeptide 2	Tceb2	0.306029	0.337654		-0.0158126
P62301	40S ribosomal protein S13	Rps13	-0.277272	-0.24542		-0.0159257
O35343	Importin subunit alpha-3	Kpna4	-0.115269	-0.0828967		-0.0161863
Q9D8N0	Elongation factor 1-gamma	Eef1g	-0.179074	-0.146675		-0.0161993
O35643;Q5SVG5;Q5SVG4	AP-1 complex subunit beta-1	Ap1b1	-0.184523	-0.150593		-0.0169649
O88441	Metaxin-2	Mtx2	0.0947766	0.130404		-0.0178136
P62245;F8WJ41;D3Z712;D3YVB4	40S ribosomal protein S15a	Rps15a	0.0524159	0.088413		-0.0179986
Q8BJ05;Q8BJ05-2;Q8BJ05-3;Q8BJ05-4	Zinc finger CCCH domain-containing protein 14	Zc3h14	-0.411694	-0.373365		-0.0191648
P08113;F7C312	Endoplasmin	Hsp90b1	0.091666	0.130272		-0.019303
P61759;Q3TIR6	Prefoldin subunit 3	Vbp1	-0.0563112	-0.0172272		-0.019542
P11983;P11983-2;F2Z483	T-complex protein 1 subunit alpha	Tcp1	0.19131	0.231432		-0.0200612
Q8JZX4;A2AP40	Splicing factor 45	Rbm17	-0.690824	-0.648168		-0.0213278
Q99JX7;V9GXM5;V9GXF3;V9GXW3	Nuclear RNA export factor 1	Nxf1	0.467697	0.510456		-0.0213794
P47955;E9Q3T0	60S acidic ribosomal protein P1	Rplp1	-0.0326543	0.010923		-0.0217887
P63038;P63038-2;D3Z2F2;D3Z7J9	60 kDa heat shock protein, mitochondrial	Hspd1	-0.368831	-0.321315		-0.0237577
Q80SY5	Pre-mRNA-splicing factor 38B	Prpf38b	0.189287	0.237319		-0.024016
Q8BMJ2	Leucine--tRNA ligase, cytoplasmic	Lars	0.363003	0.413161		-0.025079
P62983;E9Q9J0;P62984;E9Q4P0;E9Q5F6;E9QNP0;Q5SX22;P0CG49;P0CG50;D3YYZ2;J3QK04	Ubiquitin-40S ribosomal protein S27a;Ubiquitin;40S ribosomal protein S27a;Ubiquitin-60S ribosomal protein L40;Ubiquitin;60S ribosomal protein L40;Polyubiquitin-B;Ubiquitin;Polyubiquitin-C;Ubiquitin;Ubiquitin-related 1;Ubiquitin-related 2	Rps27a;Uba52;Kxd1;Ubc;Ubb	-0.113551	-0.06252		-0.0255156
Q99J36	THUMP domain-containing protein 1	Thumpd1	-0.2881	-0.236877		-0.0256112
Q3TMU8;O35098;O35098-2;D3Z360	Dihydropyrimidinase-related protein 4	Dpysl4	0.523963	0.575216		-0.0256261
Q91ZW3;Q6PGB8;Q6PGB8-2;F6Z6F4;Q8BS67	SWI/SNF-related matrix-associated actin-dependent regulator of chromatin subfamily A member 5	Smarca5	0.533663	0.587173		-0.026755
O08583;O08583-2;Q9JJW6-2;Q9JJW6;G3X9I4	THO complex subunit 4;Aly/REF export factor 2	Alyref;Alyref2	0.539432	0.59321		-0.0268893
O35658;Q8R5L1	Complement component 1 Q subcomponent-binding protein, mitochondrial	C1qbp	0.171463	0.225275		-0.0269059
Q8VC70;E9Q7G6	RNA-binding motif, single-stranded-interacting protein 2	Rbms2	-0.297378	-0.243113		-0.0271323
Q9D0I9	Arginine--tRNA ligase, cytoplasmic	Rars	0.223917	0.279887		-0.0279853
P14733;P21619-2;P21619	Lamin-B1	Lmnb1	0.56267	0.620211		-0.0287706
P63073	Eukaryotic translation initiation factor 4E	Eif4e	0.177599	0.235237		-0.028819
P62322	U6 snRNA-associated Sm-like protein LSm5	Lsm5	0.0146409	0.072586		-0.0289726
Q8CIE6;F8WHL2;F6XJN3	Coatomer subunit alpha;Xenin;Proxenin	Copa	-0.231007	-0.171222		-0.0298924
Q9CR26;F8WJC2;F6W5Q8	Vacuolar protein sorting-associated protein VTA1 homolog	Vta1	-0.175957	-0.115816		-0.0300705
P50247;A2ALT5	Adenosylhomocysteinase	Ahcy	-0.239651	-0.177849		-0.0309011
P62889	60S ribosomal protein L30	Rpl30	0.436268	0.499476		-0.0316038
P09405;A0A087WRM5	Nucleolin	Ncl	-0.17568	-0.11076		-0.03246
P11260	Putative transposase element L1Md-A101/L1Md-A102/L1Md-A2		-0.69115	-0.623665		-0.0337424
Q9ERG0;Q9ERG0-2	LIM domain and actin-binding protein 1	Lima1	-0.68622	-0.618251		-0.0339843
P35550;Q80WS3	rRNA 2-O-methyltransferase fibrillarin	Fbl	0.197991	0.266157		-0.0340828
O55022	Membrane-associated progesterone receptor component 1	Pgrmc1	0.0257376	0.0961269		-0.0351947
D3YYW8;Q91V81-2;Q91V81	RNA-binding protein 42	Rbm42	0.162726	0.235605		-0.0364394
P62965	Cellular retinoic acid-binding protein 1	Crabp1	-0.304754	-0.23182		-0.0364673
Q9D8E6	60S ribosomal protein L4	Rpl4	-0.185392	-0.112319		-0.0365367
Q6PGC1	ATP-dependent RNA helicase Dhx29	Dhx29	0.350724	0.4246		-0.0369381
E9Q070		Gm8730	-0.0467571	0.0272956		-0.0370264
Q9JKR6;E0CYZ2;F6TRP3	Hypoxia up-regulated protein 1	Hyou1	-0.0442408	0.0298416		-0.0370412
Q9CZ83;Q9CZ83-2	39S ribosomal protein L55, mitochondrial	Mrpl55	0.0112094	0.0863762		-0.0375834
E9PWY9;Q8C0C7;D6RIJ2	Phenylalanine--tRNA ligase alpha subunit	Farsa	0.146134	0.222434		-0.0381499
Q9EQI8	39S ribosomal protein L46, mitochondrial	Mrpl46	-0.0715273	0.00575927		-0.0386433
D3Z3J6;G3UZ67		Paip1	0.15056	0.228726		-0.0390833
Q80X41-2;Q80X41-5;Q80X41-3;Q80X41	Serine/threonine-protein kinase VRK1	Vrk1	0.380175	0.46048		-0.0401526
O08553	Dihydropyrimidinase-related protein 2	Dpysl2	0.0666748	0.148739		-0.0410321
Q99LP6	GrpE protein homolog 1, mitochondrial	Grpel1	-0.900126	-0.817231		-0.0414472
P38647	Stress-70 protein, mitochondrial	Hspa9	-0.596841	-0.513687		-0.0415771
Q04447;P07310	Creatine kinase B-type	Ckb	-0.260169	-0.175974		-0.0420978
A1BN54;Q7TPR4	Alpha-actinin-1	Actn1	-0.520418	-0.434929		-0.0427441
P62137	Serine/threonine-protein phosphatase PP1-alpha catalytic subunit	Ppp1ca	-0.159444	-0.0738032		-0.0428205
P99027	60S acidic ribosomal protein P2	Rplp2	-0.0414023	0.045443		-0.0434226
P49718;Q52KC3	DNA replication licensing factor MCM5	Mcm5	0.252295	0.340391		-0.0440484
Q3TFP0;Q9R0U0-3;Q9R0U0-2;Q9R0U0;A3KG57	Serine/arginine-rich splicing factor 10	Srsf10;Srsf12	0.00475306	0.0939658		-0.0446063
Q9WV55	Vesicle-associated membrane protein-associated protein A	Vapa	0.247928	0.337882		-0.0449774
Q9CQM8;O09167	60S ribosomal protein L21	Rpl21	-0.203834	-0.110013		-0.0469108
Q99KP6;Q99KP6-2;Q99KP6-3	Pre-mRNA-processing factor 19	Prpf19	1.04928	1.14437		-0.0475452
P62313	U6 snRNA-associated Sm-like protein LSm6	Lsm6	-0.114769	-0.0168769		-0.0489462
Q99PV0;B7ZC27	Pre-mRNA-processing-splicing factor 8	Prpf8	0.125519	0.225768		-0.0501248
P43277	Histone H1.3	Hist1h1d	-0.159718	-0.0567763		-0.0514709
P62311	U6 snRNA-associated Sm-like protein LSm3	Lsm3	-0.0273662	0.0775165		-0.0524413
Q62432-2;Q62432;E9Q3M0;E9Q5P9;E9PXA8	Mothers against decapentaplegic homolog 2	Smad2	0.554638	0.66102		-0.0531909
Q6PFR5;E9QP00	Transformer-2 protein homolog alpha	Tra2a	0.168	0.274649		-0.0533246
Q0VBL3;Q6PHZ5		Rbm15	0.0251706	0.132248		-0.0535386
Q60972;F6U539	Histone-binding protein RBBP4	Rbbp4	0.703367	0.811389		-0.0540111
O55142	60S ribosomal protein L35a	Rpl35a	-0.211097	-0.101087		-0.0550049
Q9JHU4;F6ZX84	Cytoplasmic dynein 1 heavy chain 1	Dync1h1	-0.138045	-0.0264402		-0.0558022
P46467;Q8VEJ9;Q8BPY9	Vacuolar protein sorting-associated protein 4B	Vps4b	-0.136299	-0.0245606		-0.0558694
P80317;E9QPA6;Q61390;B1AT05	T-complex protein 1 subunit zeta	Cct6a	0.212632	0.324465		-0.0559167
A2AFW6;Q791V5;Q9D050;D6RCZ1	Mitochondrial carrier homolog 2	Mtch2	0.570657	0.682843		-0.0560929
P47911;E9PUX4	60S ribosomal protein L6	Rpl6;Gm5428	-0.326643	-0.214073		-0.0562849
Q8BML9;D3Z158;Q8R1V9;F6TDS3		Qars	0.182184	0.295253		-0.0565345
S4R1E5;O70325-2;O70325;Q76LV0;Q91XR9	Phospholipid hydroperoxide glutathione peroxidase, mitochondrial;Glutathione peroxidase;Phospholipid hydroperoxide glutathione peroxidase, nuclear	Gpx4	-0.0850682	0.0282862		-0.0566772
Q9CZD3	Glycine--tRNA ligase	Gars	-0.492119	-0.377819		-0.0571499
P43274	Histone H1.4	Hist1h1e	-0.174703	-0.0594649		-0.057619
P56480	ATP synthase subunit beta, mitochondrial	Atp5b	0.0124972	0.128425		-0.0579641
O54836;B9EI21	Zinc finger matrin-type protein 3	Zmat3	-0.194807	-0.0783809		-0.0582129
O89112;B2KGR2	LanC-like protein 1	Lancl1	0.207268	0.325156		-0.058944
P56960;F6VYQ6;Q8K366	Exosome component 10	Exosc10	1.22712	1.34511		-0.0589938
Q9D2G2;Q9D2G2-2	Dihydrolipoyllysine-residue succinyltransferase component of 2-oxoglutarate dehydrogenase complex, mitochondrial	Dlst	-0.159074	-0.0401408		-0.0594664
P09103;E9Q8G8	Protein disulfide-isomerase	P4hb	0.0579701	0.179384		-0.0607068
Q99N15;A2AFQ2;O08756	3-hydroxyacyl-CoA dehydrogenase type-2	Hsd17b10	1.00101	1.12479		-0.0618909
P80313	T-complex protein 1 subunit eta	Cct7	0.180148	0.308361		-0.0641065
Q9Z2X1;Q9Z2X1-2;J3QM80;J3QMT0;J3QP45;J3QNH2;J3QMV8	Heterogeneous nuclear ribonucleoprotein F;Heterogeneous nuclear ribonucleoprotein F, N-terminally processed	Hnrnpf	-0.145621	-0.0173148		-0.0641532
Q9JJV2;Q9JJV2-3;D3YWS3;Q9JJV2-2	Profilin-2;Profilin	Pfn2	0.298306	0.427821		-0.0647571
Q60932-2;Q60932;F2Z471	Voltage-dependent anion-selective channel protein 1	Vdac1	0.521955	0.6515		-0.0647721
P26039;F6SX70;A2AIM2;F6S1V7	Talin-1	Tln1	-0.243404	-0.113426		-0.0649886
Q61753;F6ZSB7	D-3-phosphoglycerate dehydrogenase	Phgdh	-0.0832788	0.0469799		-0.0651293
Q60865;F6YP03;F6YLI0;A2BH47	Caprin-1	Caprin1	-0.00440694	0.127765		-0.0660861
Q80UG5-2;A2A6U3;Q80UG5-3;Q80UG5;A2A6U5;A8Y5D3	Septin-9	2009-09-01	-0.0830801	0.0500489		-0.0665645
P43275	Histone H1.1	Hist1h1a	-0.192315	-0.0588486		-0.0667334
Q9WUM4;E9PX03;E9PZJ0;E9PVJ1;Q920M5-3;B9EIZ7;Q920M5-2;Q920M5;Q920M5-4	Coronin-1C	Coro1c	0.0287106	0.16633		-0.0688096
Q9QXA5;Q9CY46;D3YTP8	U6 snRNA-associated Sm-like protein LSm4	Lsm4	-0.00718807	0.130799		-0.0689936
P28656;E9PW66	Nucleosome assembly protein 1-like 1	Nap1l1	0.16337	0.301822		-0.0692259
Q80X90	Filamin-B	Flnb	-0.472609	-0.330901		-0.0708543
Q60749;A0A087WSL3;A0A087WR32;Q9WU01-2;Q9WU01	KH domain-containing, RNA-binding, signal transduction-associated protein 1	Khdrbs1	0.585636	0.727616		-0.07099
Q61510;Q5SU71;Q5SU72	E3 ubiquitin/ISG15 ligase TRIM25	Trim25	-0.569629	-0.424765		-0.072432
Q61768;E9QAK5	Kinesin-1 heavy chain	Kif5b	-0.0558612	0.0893626		-0.0726119
O55029	Coatomer subunit beta	Copb2	-0.244993	-0.0979341		-0.0735293
P08122;D3YV27	Collagen alpha-2(IV) chain;Canstatin	Col4a2	-0.247491	-0.0991853		-0.0741529
P43276	Histone H1.5	Hist1h1b	-0.00372696	0.14496		-0.0743435
P47962;D3YYV8	60S ribosomal protein L5	Rpl5	-0.366318	-0.215664		-0.0753271
P13864;J3QNW0;P13864-2	DNA (cytosine-5)-methyltransferase 1;Cytosine-specific methyltransferase	Dnmt1	0.594357	0.745625		-0.0756336
P80314	T-complex protein 1 subunit beta	Cct2	0.238175	0.390007		-0.0759159
P62242	40S ribosomal protein S8	Rps8	-0.274442	-0.122287		-0.0760774
Q9Z1Z2	Serine-threonine kinase receptor-associated protein	Strap	0.395063	0.549324		-0.0771307
Q99KV1	DnaJ homolog subfamily B member 11	Dnajb11	-0.0705423	0.0840643		-0.0773033
A3KFU5;Q6PHQ9;Q91YZ8;D3Z5M2;A3KFU8;V9GXG3;G5E8X2		Pabpc4;Gm10110	-0.176463	-0.0216433		-0.0774097
Q68FD5;Q5SXR6;F6Z1R4	Clathrin heavy chain 1	Cltc	-0.119808	0.0350608		-0.0774345
P62900	60S ribosomal protein L31	Rpl31	-0.540317	-0.384678		-0.0778194
P17427;E9PWD0;F6VSP9	AP-2 complex subunit alpha-2	Ap2a2	-0.180724	-0.0239737		-0.0783753
F8WJK8;Q99L47;E9Q1V0;E9Q1X9	Hsc70-interacting protein	St13	0.00129784	0.158854		-0.0787781
A2AFI9;A2AFJ1;Q60973;F6ZLC6	Histone-binding protein RBBP7	Rbbp7	0.322966	0.480886		-0.0789595
Q6A0A2-2;Q6A0A2-3;Q6A0A2	La-related protein 4B	Larp4b	0.254836	0.414569		-0.0798663
P15864;Q07133;I7HFT9	Histone H1.2	Hist1h1c	-0.108005	0.0539454		-0.0809754
P27661	Histone H2A.x	H2afx	0.0418037	0.204015		-0.0811059
Q60605-2;Q60605;Q8CI43	Myosin light polypeptide 6	Myl6	-0.323011	-0.157625		-0.082693
Q8VHK9	Probable ATP-dependent RNA helicase DHX36	Dhx36	0.315102	0.481816		-0.0833566
P62204;Q3UKW2;Q9D6P8;P20801	Calmodulin	Calm1	-0.29465	-0.126407		-0.0841215
P61982	14-3-3 protein gamma;14-3-3 protein gamma, N-terminally processed	Ywhag	-0.0966223	0.0717627		-0.0841925
G3UX26;Q60930;D3YZT5;D3YUN8	Voltage-dependent anion-selective channel protein 2	Vdac2	0.473319	0.642563		-0.0846218
P68433	Histone H3.1	Hist1h3a	-0.00287382	0.166587		-0.0847304
P68134;P68033	Actin, alpha skeletal muscle;Actin, alpha cardiac muscle 1	Acta1;Actc1	-0.348023	-0.178012		-0.0850053
P68254-2;P68254;F6YY69;F6VW30	14-3-3 protein theta	Ywhaq	-0.130365	0.0396999		-0.0850327
D3YYM6;Q91V55;P97461	40S ribosomal protein S5;40S ribosomal protein S5, N-terminally processed	Rps5	0.0618453	0.232784		-0.0854691
Q8C2Q8;Q91VR2;A2AKU9;A2AKV2;A2AKV3;A2AKV1;A2AKV0	ATP synthase subunit gamma;ATP synthase subunit gamma, mitochondrial	Atp5c1	0.176323	0.348006		-0.0858415
Q61584-5;Q61584-6;Q61584-4;Q61584-7;Q61584-3;Q61584;Q61584-2	Fragile X mental retardation syndrome-related protein 1	Fxr1	0.000721167	0.174406		-0.0868426
P58252	Elongation factor 2	Eef2	-0.177278	-0.00096693		-0.0881555
P62082;F6SVV1	40S ribosomal protein S7	Rps7;Gm9493	0.555914	0.732226		-0.0881557
A3KGU5;A3KGU7;E9Q447;P16546-2;P16546;A3KGU9;A3KGU4;P08032	Spectrin alpha chain, non-erythrocytic 1	Sptan1	-0.0874421	0.0897693		-0.0886057
Q9D0M5;P63168;D6RIN4;Q80ZS7	Dynein light chain 2, cytoplasmic;Dynein light chain 1, cytoplasmic	Dynll2;Dynll1	0.0654344	0.244156		-0.089361
Q3TC46	Protein PAT1 homolog 1	Patl1	0.00446544	0.183836		-0.0896852
Q6PDM2;H7BX95;Q6PDM2-3;Q6PDM2-2;F7AI47;F6QXN3	Serine/arginine-rich splicing factor 1	Srsf1	0.388024	0.56774		-0.089858
P42932;H3BL49;H3BJB6;H3BLL1;H3BKG2;H3BKR8	T-complex protein 1 subunit theta	Cct8	0.118094	0.298541		-0.0902236
P35486	Pyruvate dehydrogenase E1 component subunit alpha, somatic form, mitochondrial	Pdha1	-0.217222	-0.0364223		-0.0904001
P60843;D6RJ60;D6RJ11	Eukaryotic initiation factor 4A-I	Eif4a1	-0.330175	-0.149281		-0.0904472
P19096	Fatty acid synthase;[Acyl-carrier-protein] S-acetyltransferase;[Acyl-carrier-protein] S-malonyltransferase;3-oxoacyl-[acyl-carrier-protein] synthase;3-oxoacyl-[acyl-carrier-protein] reductase;3-hydroxyacyl-[acyl-carrier-protein] dehydratase;Enoyl-[acyl-carrier-protein] reductase;Oleoyl-[acyl-carrier-protein] hydrolase	Fasn	-0.151506	0.0313952		-0.0914507
Q03265;D3Z6F5;D6RJ16	ATP synthase subunit alpha, mitochondrial;ATP synthase subunit alpha	Atp5a1	0.0803848	0.263996		-0.0918055
P62830;A2A6F8	60S ribosomal protein L23	Rpl23	-0.0401853	0.143524		-0.0918547
Q62318;Q62318-2	Transcription intermediary factor 1-beta	Trim28	0.62742	0.813196		-0.0928881
G3UYV7;P62858;J3QNN8	40S ribosomal protein S28	Rps28	0.262193	0.448584		-0.0931956
D3Z7C0;Q9Z2Q5	39S ribosomal protein L40, mitochondrial	Mrpl40	-0.0887456	0.0992279		-0.0939867
P14602;D3YZ06;P14602-2;P14602-3	Heat shock protein beta-1	Hspb1	-0.691243	-0.502096		-0.0945733
Q99LB2	Dehydrogenase/reductase SDR family member 4	Dhrs4	-0.138188	0.0517201		-0.0949538
P12970;F6VBB8;V9GX35;F6SSI5	60S ribosomal protein L7a	Rpl7a	-0.19164	-0.00151563		-0.095062
P84244;P02301;E0CZ27;F8WI35;E0CYR7;E0CYN1	Histone H3.3;Histone H3.3C;Histone H3	H3f3a;H3f3c	-0.0502335	0.139993		-0.0951134
A2AEW9;Q8VD04;A2AEW8;A2AEW6;A2AEW5	GRIP1-associated protein 1	Gripap1	0.53824	0.729009		-0.0953844
P62754	40S ribosomal protein S6	Rps6	-0.0886842	0.102188		-0.095436
P70168	Importin subunit beta-1	Kpnb1	0.0132121	0.204391		-0.0955895
P62702;V9GWY0	40S ribosomal protein S4, X isoform	Rps4x	-0.0991853	0.0924781		-0.0958317
P63321;Q9JIW9	Ras-related protein Ral-A;Ras-related protein Ral-B	Rala;Ralb	0.314871	0.506907		-0.096018
Q6ZWZ6;P63323	40S ribosomal protein S12	Rps12	-0.292016	-0.0986909		-0.0966625
P46735-2;E9QNH6;E9Q580;P46735;Q7TQD7;D3YV80;O88329	Unconventional myosin-Ib	Myo1b	-0.15404	0.0394192		-0.0967298
P61161	Actin-related protein 2	Actr2	-0.267201	-0.0733325		-0.0969343
P51410;D3Z629;D3YZT0;S4R1R7	60S ribosomal protein L9	Rpl9	0.0144981	0.208392		-0.0969471
P25444;D3YVC1;D3YWJ3;J3QMG5;F6YTZ4;E9Q1N8;D3Z536	40S ribosomal protein S2	Rps2;Gm5786;Gm6576;Gm18025	-0.173645	0.0226164		-0.0981306
Q99JY9;A0A087WRA1;A0A087WS98;A0A087WP86;A0A087WQ14;Q641P0;A0A087WQ83;Q641P0-2	Actin-related protein 3	Actr3	-0.262365	-0.0657477		-0.0983087
Q3TT92;Q62188;E9PWE8;D3YUS0;D3Z567	Dihydropyrimidinase-related protein 3	Dpysl3	-0.0217458	0.175301		-0.0985234
P10493	Nidogen-1	Nid1	-5.89952	-5.7011		-0.0992126
P20357;Q80X35;Q80ZL4;Q3TLQ0;G3UZV6;G3UZE9;G3UZK9;G3UZJ2;G3UWW1;E9Q8Y2;F7ALC8;G3UYR3;G3UXY3	Microtubule-associated protein 2	Map2	0.41792	0.61664		-0.09936
P35700;B1AXW5;B1AXW6;B1AXW4	Peroxiredoxin-1	Prdx1	-0.235416	-0.036082		-0.099667
P47754;D6RCW7	F-actin-capping protein subunit alpha-2	Capza2	-0.0989845	0.102188		-0.100586
B7ZNJ1;A0A087WS56;B9EHT6;A0A087WSN6;Q3UHL6;A0A087WR50;P11276;A0A087WS99	Fibronectin;Anastellin	Fn1	-0.638254	-0.436256		-0.100999
Q8K3Y3;H3BLC6;H3BL11;H3BK51	Protein lin-28 homolog A	Lin28a	-0.0474279	0.156008		-0.101718
Q3UKJ7;Q3UKJ7-2	WD40 repeat-containing protein SMU1	Smu1	0.321697	0.525969		-0.102136
P07901;B7ZC50;A2A6A2;B7ZC49	Heat shock protein HSP 90-alpha	Hsp90aa1	-0.454882	-0.248296		-0.103293
Q9CPR4;Q6ZWZ7;B2RY53	60S ribosomal protein L17	Rpl17	-0.268469	-0.0585781		-0.104946
O88508-2;O88508;G3UZH2;G3UZN5;G3UZG8;G3UZF8;G3UZK0;G3UXY2;O88509-3;O88509-4;O88509-2;O88509;Q3KR45	DNA (cytosine-5)-methyltransferase 3A	Dnmt3a	0.169027	0.383276		-0.107124
P80318;E9Q133;Q3U0I3;F6Q609;F6ZVG8	T-complex protein 1 subunit gamma	Cct3	0.104202	0.318577		-0.107187
P62806	Histone H4	Hist1h4a	-0.176039	0.0384362		-0.107237
B7FAU9;Q8BTM8;B7FAV1;F6XC15;Q8BTM8-2;F6Z2C0;J3JS91;F7AVL7	Filamin-A	Flna	-0.145398	0.0708015		-0.1081
P10639	Thioredoxin	Txn	-0.0907568	0.126312		-0.108534
Q9D0B0;F6RTE1	Serine/arginine-rich splicing factor 9	Srsf9	-0.271914	-0.0537632		-0.109075
P62281	40S ribosomal protein S11	Rps11	-0.15234	0.065848		-0.109094
Q9D051	Pyruvate dehydrogenase E1 component subunit beta, mitochondrial	Pdhb	-0.0485316	0.169797		-0.109164
F6Y616;G3UZS6;G3UZH8		Paip1	-0.219169	0		-0.109585
Q505F5;E9PV22;F6Z4L9;F6YT33	Leucine-rich repeat-containing protein 47	Lrrc47	-0.00137121	0.218347		-0.109859
P84089;G3UW85;Q9D9P6	Enhancer of rudimentary homolog	Erh	0.055751	0.276675		-0.110462
Q3TEA8-2;Z4YKB8;Q3TEA8;Z4YKA3;Q3TEA8-3;A2AM65;A2AM63;A2AM62;A2AM70;A2AM69	Heterochromatin protein 1-binding protein 3	Hp1bp3	0.256648	0.478713		-0.111032
Q8VC85	U6 snRNA-associated Sm-like protein LSm1	Lsm1	-0.128629	0.0943712		-0.1115
D3Z1X8;P97496-2;Q3UNN4;P97496;Q3UZD0	SWI/SNF complex subunit SMARCC1	Smarcc1	0.9855	1.20858		-0.11154
P80316;E0CZA1	T-complex protein 1 subunit epsilon	Cct5	0.165301	0.389347		-0.112023
P15532	Nucleoside diphosphate kinase A	Nme1	0.525969	0.750607		-0.112319
P27659;A0A087WNS0;A0A087WQK0;Q9CQ09;E9PWZ3	60S ribosomal protein L3	Rpl3	-0.225481	0.0024505		-0.113966
Q8C052	Microtubule-associated protein 1S;MAP1S heavy chain;MAP1S light chain	Map1s	0.237441	0.4654		-0.113979
Q6ZWY9;Q64525;Q64478;P10854;G3X9D5;P70696	Histone H2B type 1-C/E/G;Histone H2B type 2-B;Histone H2B type 1-H;Histone H2B type 1-M	Hist1h2bc;Hist2h2bb;Hist1h2bh;Hist1h2bm	-0.00249802	0.225522		-0.11401
Q9CQX2	Cytochrome b5 type B	Cyb5b	-0.0518926	0.179638		-0.115766
Q8VBV3;A2AV19	Exosome complex component RRP4	Exosc2	1.3784	1.61004		-0.115819
Q6NVF9;H3BJ30;H3BJW3;H3BKW0;H3BLM9	Cleavage and polyadenylation specificity factor subunit 6	Cpsf6	0.133827	0.368042		-0.117108
P80315;G5E839;G3UYW5;G3UXF3;G3UXG2	T-complex protein 1 subunit delta	Cct4	0.135404	0.370053		-0.117325
P29341;F6ZAX1;A2A5N3;Q8C7D3	Polyadenylate-binding protein 1	Pabpc1	-0.00127013	0.235237		-0.118254
P62814;Q91YH6	V-type proton ATPase subunit B, brain isoform	Atp6v1b2	0.0439044	0.280838		-0.118467
Q8BG81;Q3UDD3;F6VR84	Polymerase delta-interacting protein 3	Poldip3	0.374511	0.611739		-0.118614
Q91ZS8-5;Q91ZS8-4;Q91ZS8-3;Q91ZS8-2;Q91ZS8;Q91ZS8-6	Double-stranded RNA-specific editase 1	Adarb1	-0.237149	0.00100953		-0.119079
Q8BMK4	Cytoskeleton-associated protein 4	Ckap4	0.475707	0.714751		-0.119522
P20029	78 kDa glucose-regulated protein	Hspa5	0.081885	0.321004		-0.11956
P62270;F6YVP7;S4R1N6	40S ribosomal protein S18	Rps18;Gm10260	-0.0338206	0.206268		-0.120044
P52480;P52480-2;E9Q509;P53657;G3X925	Pyruvate kinase PKM	Pkm	-0.410179	-0.170086		-0.120047
Q8R3F5	Malonyl-CoA-acyl carrier protein transacylase, mitochondrial	Mcat	0.176195	0.416624		-0.120214
P62911;A2AD25;P17932	60S ribosomal protein L32	Rpl32;Gm4987	-0.307376	-0.0666087		-0.120384
Q99M87-3;Q99M87-2;Q99M87	DnaJ homolog subfamily A member 3, mitochondrial	Dnaja3	-0.29885	-0.0552915		-0.121779
P14115	60S ribosomal protein L27a	Rpl27a	-0.353635	-0.109686		-0.121974
Q99LT0	Protein dpy-30 homolog	Dpy30	0.695014	0.942834		-0.12391
P16858;S4R1W1;S4R257;D3YYI5;D3Z0Z9;S4R1N5;V9GX06;S4R2G5;Q64467;S4R1W8;V9GXA7;V9GXK0	Glyceraldehyde-3-phosphate dehydrogenase	Gapdh;Gm7293	-0.120843	0.127369		-0.124106
F8VPP8		Zc3h7b	-0.251814	-0.00320634		-0.124304
P55302;F6WMD1	Alpha-2-macroglobulin receptor-associated protein	Lrpap1	0.339479	0.588133		-0.124327
Q922M7	Ashwin		0.322044	0.571046		-0.124501
Q61937;Q5SQB0;Q9DAY9;Q5SQB5;E9Q5T3	Nucleophosmin	Npm1;Gm5611	-0.131361	0.118493		-0.124927
F8WIX8;Q64523;Q6GSS7	Histone H2A;Histone H2A type 2-C;Histone H2A type 2-A	Hist1h2al;Hist2h2ac;Hist2h2aa1	-0.0188049	0.231678		-0.125242
Q61696;P17879	Heat shock 70 kDa protein 1A;Heat shock 70 kDa protein 1B	Hspa1a;Hspa1b	-0.680174	-0.428779		-0.125697
Q922F4;A2AQ07;CON__ENSEMBL:ENSBTAP00000025008	Tubulin beta-6 chain	Tubb6	0.0867838	0.338225		-0.12572
P63037;B1AXY1;B1AXX9;B1AXY0	DnaJ homolog subfamily A member 1	Dnaja1	-0.152147	0.0994972		-0.125822
P99024	Tubulin beta-5 chain	Tubb5	0.0352016	0.289716		-0.127257
Q9Z247	Peptidyl-prolyl cis-trans isomerase FKBP9	Fkbp9	0.0280033	0.283566		-0.127781
P46660;P19246	Alpha-internexin	Ina	0.0630887	0.318693		-0.127802
P51881	ADP/ATP translocase 2;ADP/ATP translocase 2, N-terminally processed	Slc25a5	0.0706641	0.326422		-0.127879
Q9R0E1;F6W3Q8	Procollagen-lysine,2-oxoglutarate 5-dioxygenase 3	Plod3	0.661385	0.918157		-0.128386
Q9JLI8;Q9JLI8-2	Squamous cell carcinoma antigen recognized by T-cells 3	Sart3	-0.266906	-0.00788419		-0.129511
P63101;D3YXN6;D3YXF4;D3YW45	14-3-3 protein zeta/delta	Ywhaz	-0.204732	0.054779		-0.129755
Q9Z1G4-3;Q9Z1G4-2;K3W4T3;Q9Z1G4;A2A599	V-type proton ATPase 116 kDa subunit a isoform 1	Atp6v0a1	-0.156289	0.103397		-0.129843
P84228	Histone H3.2	Hist1h3b	-0.162654	0.0982848		-0.130469
P63242;Q8BGY2;J3QPS8	Eukaryotic translation initiation factor 5A-1;Eukaryotic translation initiation factor 5A-2	Eif5a;Eif5a2	-0.43571	-0.173807		-0.130951
F8WJG3;P62996	Transformer-2 protein homolog beta	Tra2b	0.03492	0.298306		-0.131693
Q9CVB6;D3YXG6;A0A087WRT2	Actin-related protein 2/3 complex subunit 2	Arpc2	-0.0149368	0.248656		-0.131797
P17742;F8VPN3;V9GXC1;V9GX31	Peptidyl-prolyl cis-trans isomerase A;Peptidyl-prolyl cis-trans isomerase A, N-terminally processed	Ppia	-0.370975	-0.104325		-0.133325
P63260;B1ATY1;G3UYG0	Actin, cytoplasmic 2;Actin, cytoplasmic 2, N-terminally processed	Actg1	-0.506988	-0.238034		-0.134477
Q3TIV5;Q3TIV5-2;Q3TIV5-3	Zinc finger CCCH domain-containing protein 15	Zc3h15	0.325502	0.595981		-0.13524
P51863	V-type proton ATPase subunit d 1	Atp6v0d1	0.0213376	0.296076		-0.137369
Q6P1F6;Q925E7;F6RV17;Q6ZWR4-3;Q6ZWR4;Q6ZWR4-2;Q8BG02;G3UZP6;G3UXS9	Serine/threonine-protein phosphatase 2A 55 kDa regulatory subunit B alpha isoform	Ppp2r2a	-0.279599	-0.00468192		-0.137459
P08249	Malate dehydrogenase, mitochondrial	Mdh2	-0.0392214	0.236217		-0.137719
E9QAI5;B2RQC6;B2RQC6-2;G3UWN2;E9QAT6;F6S3Z3		Cad	-0.261985	0.0136409		-0.137813
Q99MN1;Q8R2P8	Lysine--tRNA ligase	Kars	0.364572	0.640899		-0.138163
Q8K297	Procollagen galactosyltransferase 1	Colgalt1	0.708849	0.98601		-0.138581
Q9CZX8;D3YUT3;D3YUG3;D3Z5R8;D3Z722;S4R223	40S ribosomal protein S19	Rps19	0.587941	0.865523		-0.138791
A2AMW0;P47757-2;P47757-4;P47757;F7CAZ6;F6YHZ8	F-actin-capping protein subunit beta	Capzb	-0.151731	0.129745		-0.140738
Q9JLV5;E9Q4T8;F6R0N8;F6ZZK0;F6UY44	Cullin-3	Cul3	-0.076828	0.205393		-0.14111
Q9WTX2	Interferon-inducible double stranded RNA-dependent protein kinase activator A	Prkra	-0.386544	-0.103968		-0.141288
A2A547;P84099	60S ribosomal protein L19	Rpl19	-0.384132	-0.0996027		-0.142265
Q9Z2N8;D3YVN1;F8WI57;Q99MR0;D3Z4L2	Actin-like protein 6A	Actl6a	1.13429	1.41954		-0.142626
O88844;D3YVY3;A0A087WPT4;A0A087WRS9;A0A087WRM4	Isocitrate dehydrogenase [NADP] cytoplasmic	Idh1	-0.27542	0.0112094		-0.143314
Q6ZWZ4;P47964;D3YX71	60S ribosomal protein L36	Rpl36	-0.302226	-0.0155492		-0.143338
F8WIT2;P14824	Annexin;Annexin A6	Anxa6	-0.348813	-0.0598107		-0.144501
O70194	Eukaryotic translation initiation factor 3 subunit D	Eif3d	-0.00236796	0.287236		-0.144802
P02463;F7CK55;Q63ZW6	Collagen alpha-1(IV) chain;Arresten	Col4a1	-0.155839	0.133827		-0.144833
Q9CYI4;D3Z765;Q9CYI4-2;D6REI1;D6RGP6;F6QU81	Putative RNA-binding protein Luc7-like 1	Luc7l	0.102457	0.393526		-0.145535
Q9DAW9	Calponin-3	Cnn3	0.192447	0.483674		-0.145614
P14131	40S ribosomal protein S16	Rps16	-0.264218	0.0301242		-0.147171
P34884	Macrophage migration inhibitory factor	Mif	-0.388072	-0.0935557		-0.147258
Q5XJF6;P53026;D6RE43	Ribosomal protein;60S ribosomal protein L10a	Rpl10a	-0.172522	0.122739		-0.147631
P14069	Protein S100-A6	S100a6	-0.830101	-0.530468		-0.149816
Q9DB20;F7D3P8;F6XVM5	ATP synthase subunit O, mitochondrial	Atp5o	0.173511	0.475189		-0.150839
P97351	40S ribosomal protein S3a	Rps3a	0.146786	0.448478		-0.150846
Q8BMS1	Trifunctional enzyme subunit alpha, mitochondrial;Long-chain enoyl-CoA hydratase;Long chain 3-hydroxyacyl-CoA dehydrogenase	Hadha	0.016211	0.322851		-0.15332
P67778;Q5SQG5	Prohibitin	Phb	0.263996	0.570754		-0.153379
Q8VE37;Q6PFB2	Regulator of chromosome condensation	Rcc1	0.067501	0.374511		-0.153505
Q9R0P5	Destrin	Dstn	-0.345051	-0.0364667		-0.154292
P63017;Q504P4;P17156;D3Z5E2;D3YW43	Heat shock cognate 71 kDa protein	Hspa8	-0.053329	0.255803		-0.154566
Q78PY7;Q3TJ56;E9Q3E9	Staphylococcal nuclease domain-containing protein 1	Snd1	0.133564	0.443394		-0.154915
Q99JF8;A2BI12;Q99JF8-2;F6RB63	PC4 and SFRS1-interacting protein	Psip1	0.479955	0.790605		-0.155325
Q61879;Q5SV64;Q3UH59;Q8BXF2	Myosin-10	Myh10	-0.434734	-0.123308		-0.155713
O35326;Q9D8S5;Q8VE97;Q542V3;A2A837	Serine/arginine-rich splicing factor 5	Srsf5	0.418676	0.73014		-0.155732
Q61686;D3Z0U2	Chromobox protein homolog 5	Cbx5	0.397365	0.709291		-0.155963
P62264;D3YVF4;D3Z7I1	40S ribosomal protein S14	Rps14	0.0258793	0.338681		-0.156401
P54823	Probable ATP-dependent RNA helicase DDX6	Ddx6	0.214995	0.529171		-0.157088
Q8BP67;F6RSK3	60S ribosomal protein L24	Rpl24	-0.227506	0.0897693		-0.158638
Q9D6V8;Q91W45	Polyadenylate-binding protein-interacting protein 2;Polyadenylate-binding protein-interacting protein 2B	Paip2;Paip2b	-0.125777	0.192699		-0.159238
Q8VI75	Importin-4	Ipo4	-0.353247	-0.0338649		-0.159691
P16045	Galectin-1	Lgals1	-0.163866	0.156655		-0.160261
P27773;F6Q404	Protein disulfide-isomerase A3	Pdia3	-0.186902	0.134221		-0.160562
Q8CGP6;Q8R1M2;Q8CGP7;Q8CGP5;Q8BFU2;P22752;Q8CGP4	Histone H2A type 1-H;Histone H2A.J;Histone H2A type 1-K;Histone H2A type 1-F;Histone H2A type 3;Histone H2A type 1;Histone H2A	Hist1h2ah;H2afj;Hist1h2ak;Hist1h2af;Hist3h2a;Hist1h2ab;Hist1h2aa	0.0240359	0.347552		-0.161758
P10126;D3YZ68;D3Z3I8;P62631	Elongation factor 1-alpha 1	Eef1a1	-0.37103	-0.0469509		-0.16204
Q9CXW4;E9PYL9;A2BH06;E9PZB3	60S ribosomal protein L11	Rpl11;Gm10036	0.0597706	0.384713		-0.162471
Q9CQS2	H/ACA ribonucleoprotein complex subunit 3	Nop10	-0.230313	0.0947766		-0.162545
Q8BKC5;Q8BKC5-2;Q8BIV3	Importin-5	Ipo5	0.0381552	0.3639		-0.162872
Q3TWV4;P84091	AP-2 complex subunit mu	Ap2m1	-0.147634	0.180021		-0.163827
Q9CXL6;Q6PGI2;O88809	Neuronal migration protein doublecortin	Dcx	0.2587	0.586501		-0.1639
P62874;H3BKR2;H3BLF7	Guanine nucleotide-binding protein G(I)/G(S)/G(T) subunit beta-1	Gnb1	-0.0998655	0.228357		-0.164111
E9PVC6;E9Q9E1;E9PVC5;Q6NZJ6;Q6NZJ6-2;E9Q770;A2AMI7;Q80XI3-2;Z4YKC4;Q80XI3-4;Q80XI3;A2AMI2;Q80XI3-3;D3YWY7;D3YWM1;D3Z439	Eukaryotic translation initiation factor 4 gamma 1	Eif4g1	-0.104387	0.224164		-0.164275
Q922Y1	UBX domain-containing protein 1	Ubxn1	-0.0380508	0.294547		-0.166299
P35922-3;E9QAT0;P35922-2;Q6AXB7;P35922;E9QAS8;P35922-5;P35922-4;P35922-6;P35922-9;P35922-8;E9QAS9;D3Z6U8;P35922-7;E9QNF5;P35922-11;P35922-10;P35922-12	Fragile X mental retardation protein 1 homolog	Fmr1	-0.0658534	0.27023		-0.168042
D3Z6W1;Q7TSJ2-2;Q7TSJ2;Q7TSJ2-3	Microtubule-associated protein 6	Map6	0.53436	0.871528		-0.168584
P09411;S4R2M7;P09041	Phosphoglycerate kinase 1	Pgk1	-0.226679	0.110497		-0.168588
P63325;Q3UW83	40S ribosomal protein S10	Rps10	0.245131	0.584674		-0.169772
P61358;A2A4Q0	60S ribosomal protein L27	Rpl27	-0.0820566	0.260628		-0.171342
Q9EPA7;B0QZL2	Nicotinamide mononucleotide adenylyltransferase 1	Nmnat1	-0.285794	0.0607392		-0.173267
Q9DBJ1;O70250	Phosphoglycerate mutase 1	Pgam1	-0.194295	0.153935		-0.174115
O55131;E9Q9F5;E9Q1G8;S4R2P6;Q9DA97	Septin-7	2007-09-01	-0.194311	0.154065		-0.174188
F8VPL5;E9PVG7;P97820;E0CZF8;E0CZD7;P83510-2;E0CXD6;E0CY98;P83510;E9PUL9;B9EKN8;B2RQ80;Q9JM52-2;Q9JM52;Q5SXG1;Q5SXG3;G3X9G2;Q9JM52-3;F7AMS7;E0CYV5	Mitogen-activated protein kinase kinase kinase kinase 4	Map4k4	-0.346922	0.00518438		-0.176053
P68372	Tubulin beta-4B chain	Tubb4b	-0.0280868	0.32458		-0.176334
P18760;F8WGL3;P45591	Cofilin-1	Cfl1	-0.398456	-0.0444938		-0.176981
P08551	Neurofilament light polypeptide	Nefl	0.0302654	0.388686		-0.17921
G3UZ34;O08810;A2AH85;G3UXK8;G3UZ25	116 kDa U5 small nuclear ribonucleoprotein component	Eftud2	0.165558	0.526169		-0.180305
Q9JKF1;F8VQ29	Ras GTPase-activating-like protein IQGAP1	Iqgap1	-0.225751	0.135666		-0.180708
Q6PE01	U5 small nuclear ribonucleoprotein 40 kDa protein	Snrnp40	0.0966667	0.458277		-0.180805
P32233;F7BQ65	Developmentally-regulated GTP-binding protein 1	Drg1	0.319965	0.682304		-0.181169
O35226;O35226-2;O35226-5;O35226-4;O35226-3;F7AI87	26S proteasome non-ATPase regulatory subunit 4	Psmd4	-0.206229	0.158466		-0.182348
Q9QXS6-3;Q9QXS6;Q9QXS6-2;F7CPL2	Drebrin	Dbn1	-0.407727	-0.0383174		-0.184705
Q9R0Q7;D3Z7C6	Prostaglandin E synthase 3	Ptges3	-0.491794	-0.119683		-0.186056
P54071;D6RIL6	Isocitrate dehydrogenase [NADP], mitochondrial	Idh2	-0.566549	-0.193057		-0.186746
Q62193;Q3TE40;F6V8R7	Replication protein A 32 kDa subunit	Rpa2	0.0522768	0.42707		-0.187396
Q9ERD7	Tubulin beta-3 chain	Tubb3	0.00230647	0.379732		-0.188713
Q99KJ8	Dynactin subunit 2	Dctn2	-0.0665482	0.311387		-0.188968
P52293;A2A600;A2A601;A6PW68	Importin subunit alpha-1	Kpna2	-0.0199454	0.36087		-0.190408
P11499;E9Q3D6;E9PX27;D3Z1R1;E9Q0C3	Heat shock protein HSP 90-beta	Hsp90ab1	-0.474071	-0.0915713		-0.19125
P18872-2;P18872;D3Z2M7;F7BLT7	Guanine nucleotide-binding protein G(o) subunit alpha	Gnao1	-0.281492	0.106884		-0.194188
P09242;E9Q7P8;B1AXF5	Alkaline phosphatase, tissue-nonspecific isozyme;Alkaline phosphatase	Alpl	-0.0768584	0.314639		-0.195748
Q64737;Q64737-2;D6RCG1	Trifunctional purine biosynthetic protein adenosine-3;Phosphoribosylamine--glycine ligase;Phosphoribosylformylglycinamidine cyclo-ligase;Phosphoribosylglycinamide formyltransferase	Gart	-0.295996	0.0958569		-0.195926
P68369;P05214;Q3UX10;A0A087WRB4;A0A087WQS4;A0A087WSB0;A0A087WSL5	Tubulin alpha-1A chain;Tubulin alpha-3 chain	Tuba1a;Tuba3a	-0.0731504	0.320427		-0.196789
A0A087WRN1;Q8K019-3;A0A087WQA0;F8WI22;Q8K019-2;Q8K019;A0A087WRF8	Bcl-2-associated transcription factor 1	Bclaf1	0.640991	1.03949		-0.199249
P61164	Alpha-centractin	Actr1a	-0.0852671	0.31371		-0.199489
Q920B9;G3X956	FACT complex subunit SPT16	Supt16h;Supt16	0.885887	1.28522		-0.199669
Q920Q6-3;Q920Q6-2;Q920Q6;B1AT10;B1AT13	RNA-binding protein Musashi homolog 2	Msi2	-0.134683	0.266037		-0.20036
Q60931;J3QMG3	Voltage-dependent anion-selective channel protein 3	Vdac3	0.433173	0.834307		-0.200567
P62852	40S ribosomal protein S25	Rps25	0.284633	0.685806		-0.200587
Q9CWF2;G3UZR1	Tubulin beta-2B chain	Tubb2b	-0.0105122	0.391878		-0.201195
E9Q9A5;Q9JLV6;G5E8N7;Q9JLV6-2	Bifunctional polynucleotide phosphatase/kinase;Polynucleotide 3-phosphatase;Polynucleotide 5-hydroxyl-kinase	Pnkp	-0.149505	0.255803		-0.202654
P08226;G3UWN5;G3UZM8;E9Q327	Apolipoprotein E	Apoe	0.459641	0.868213		-0.204286
Q8BGD9	Eukaryotic translation initiation factor 4B	Eif4b	-0.142178	0.266876		-0.204527
Q6NZF1	Zinc finger CCCH domain-containing protein 11A	Zc3h11a	-0.922265	-0.509471		-0.206397
P17426-2;P17426;F6TPX8	AP-2 complex subunit alpha-1	Ap2a1	-0.0394883	0.375735		-0.207611
Q8VDD5;F2Z494	Myosin-9	Myh9	-0.829716	-0.406426		-0.211645
Q91VC3;E9PV04;A2AFK7	Eukaryotic initiation factor 4A-III;Eukaryotic initiation factor 4A-III, N-terminally processed	Eif4a3;Gm8994	0.0388576	0.463518		-0.21233
O35344;D3YTN1	Importin subunit alpha-4	Kpna3	-0.35334	0.0735461		-0.213443
Q9R0P9	Ubiquitin carboxyl-terminal hydrolase isozyme L1	Uchl1	-0.0922787	0.336283		-0.214281
Q8C253;P16110	Galectin-3	Lgals3	0.116365	0.547647		-0.215641
P48962;Q3V132	ADP/ATP translocase 1	Slc25a4	-0.273169	0.160146		-0.216657
Q8BNE1-2;Q8BNE1;Q8BNE1-3;Q8BNE1-4	Protein FAM115A	Fam115a	-0.149569	0.288772		-0.21917
Q9JJI8	60S ribosomal protein L38	Rpl38	-0.0685741	0.370834		-0.219704
P62259;D6REF3;F6WA09	14-3-3 protein epsilon	Ywhae	-0.152869	0.286999		-0.219934
Q80W00-2;Q80W00;S4R164	Serine/threonine-protein phosphatase 1 regulatory subunit 10	Ppp1r10	0.524666	0.966283		-0.220809
Q569Z5;Q569Z5-2;F8WHR6	Probable ATP-dependent RNA helicase DDX46	Ddx46	0.0521376	0.494262		-0.221062
E9Q9P2		Gm17615	-1.10392	-0.658174		-0.222874
O08848	60 kDa SS-A/Ro ribonucleoprotein	Trove2	0.246469	0.692606		-0.223068
Q5UE59;E9Q7C9;Q7TNF4;Q8CD76;O88447;F6UYN4;Q9DBS5	Kinesin light chain 1	Klc1	-0.0381396	0.409907		-0.224023
P47963	60S ribosomal protein L13	Rpl13	-0.343916	0.106214		-0.225065
Q61553;F7BDR1;D3YWW3;D3Z1X1	Fascin	Fscn1	-0.536106	-0.0856651		-0.22522
Q5SUF2;Q5SUF2-3;Q5SUF2-2;F8WGA8	Luc7-like protein 3	Luc7l3	0.268315	0.720716		-0.226201
Q01853	Transitional endoplasmic reticulum ATPase	Vcp	-0.327656	0.12618		-0.226918
Q61171;D3Z4A4	Peroxiredoxin-2	Prdx2	-0.289827	0.16633		-0.228079
P62141	Serine/threonine-protein phosphatase PP1-beta catalytic subunit	Ppp1cb	-0.10479	0.352646		-0.228718
Q9DCC5;P23198;D3Z1A9;D3Z313	Chromobox protein homolog 3	Cbx3	0.254957	0.715718		-0.23038
Q8VEE4;Q5SWN2	Replication protein A 70 kDa DNA-binding subunit;Replication protein A 70 kDa DNA-binding subunit, N-terminally processed	Rpa1	-0.0157825	0.446574		-0.231178
P14148;F6XI62	60S ribosomal protein L7	Rpl7	-0.524625	-0.0600513		-0.232287
Q1HFZ0;Q1HFZ0-2;H3BKN0;H3BJF3	tRNA (cytosine(34)-C(5))-methyltransferase	Nsun2	0.68715	1.15309		-0.232971
A2BGI8;Q9D868-2;Q9D868	Peptidyl-prolyl cis-trans isomerase H	Ppih	0.233765	0.707171		-0.236703
Q62093	Serine/arginine-rich splicing factor 2	Srsf2	0.460376	0.933799		-0.236712
Q9DCH4	Eukaryotic translation initiation factor 3 subunit F	Eif3f	0.148479	0.622087		-0.236804
P40142	Transketolase	Tkt	-0.560494	-0.085512		-0.237491
O88322	Nidogen-2	Nid2	0.0335111	0.517225		-0.241857
G5E8V8;Q9JJT9;F6RPD4	Phosphorylated adapter RNA export protein	Phax	-0.166406	0.319271		-0.242838
G3X9L6;Q9DCX2;B1ASE2	ATP synthase subunit d, mitochondrial	Gm10250;Atp5h	0.259785	0.768078		-0.254147
P19324	Serpin H1	Serpinh1	0.496616	1.01207		-0.257726
Q9DAW6	U4/U6 small nuclear ribonucleoprotein Prp4	Prpf4	0.795019	1.31168		-0.258329
Q9D1Q6	Endoplasmic reticulum resident protein 44	Erp44	-0.00584029	0.520246		-0.263043
P62267	40S ribosomal protein S23	Rps23	-0.431015	0.0994972		-0.265256
P62827;Q14AA6;Q61820	GTP-binding nuclear protein Ran;GTP-binding nuclear protein Ran, testis-specific isoform	Ran;1700009N14Rik;Rasl2-9	-0.537801	-0.00584029		-0.26598
Q9DCT5	Stromal cell-derived factor 2	Sdf2	-0.0630776	0.469365		-0.266221
G3UYU0;Q3UE17-2;D3YTR3;Q3UE17;Q05A36;E9PUA0		Mex3a	0.419539	0.96266		-0.271561
P41105	60S ribosomal protein L28	Rpl28	-0.300573	0.244522		-0.272547
Q9CQV8-2;Q9CQV8;A2A5N1	14-3-3 protein beta/alpha;14-3-3 protein beta/alpha, N-terminally processed	Ywhab	-0.437858	0.108491		-0.273174
P52479;P52479-2;G3X9U6	Ubiquitin carboxyl-terminal hydrolase 10	Usp10	-0.258684	0.292193		-0.275438
Q921F2;A0A087WRZ5;Q8R0B4;Q8BLD4;Q6VYI5;Q6VYI4;A0A087WR97;A0A087WQA5;A0A087WSH7;A0A087WRP4;H3BJV1;A0A087WS74;A0A087WSE4;A0A087WS17;A0A087WQX8;A0A087WNY6;A0A087WP57;A0A087WSC6	TAR DNA-binding protein 43	Tardbp	0.196103	0.748461		-0.276179
Q91WK2	Eukaryotic translation initiation factor 3 subunit H	Eif3h	-0.183998	0.369494		-0.276746
Q8C570;A2ASC6	mRNA export factor	Rae1	0.101112	0.667029		-0.282959
P26043;Q7TSG6;P26041	Radixin;Moesin	Rdx;Msn	-0.453162	0.114767		-0.283965
P17182;Q6PHC1;B0QZL1;B1ARR7;B1ARR6;J3QPZ9;D3Z6E4;P17183;P21550;D3YVD3;D3Z2S4	Alpha-enolase;Enolase	Eno1	-0.258253	0.311852		-0.285052
P23116	Eukaryotic translation initiation factor 3 subunit A	Eif3a	-0.15563	0.419215		-0.287423
O88685;B7ZCF1;A0A087WPH7;A2AGN7;F6Q2E3	26S protease regulatory subunit 6A	Psmc3	-0.13768	0.437334		-0.287507
D3Z282;D3YZS5;P97473;D6RCY4;D6RE49;Q3UNH9	RISC-loading complex subunit TARBP2	Tarbp2	-0.595337	-0.0176069		-0.288865
Q8R2K3;Q9CYR0;D3Z3Y3	Single-stranded DNA-binding protein;Single-stranded DNA-binding protein, mitochondrial	Ssbp1	-0.186245	0.419215		-0.30273
Q8CE96;Q8CE96-3;Q8CE96-4	tRNA (adenine(58)-N(1))-methyltransferase non-catalytic subunit TRM6	Trmt6	0.0867838	0.693766		-0.303491
Q80T06;E9QN08;P57776;Q91VK2;P57776-3;P57776-2;F6ZFU0;D3YY68;D3YUQ9;D3YZT9;D3Z7N2	Elongation factor 1-delta	Eef1d	-0.410102	0.197362		-0.303732
Q9DBR7-2;Q9DBR7	Protein phosphatase 1 regulatory subunit 12A	Ppp1r12a	0.24817	0.857344		-0.304587
Q80XC2	tRNA (adenine(58)-N(1))-methyltransferase catalytic subunit TRMT61A	Trmt61a	0.0681893	0.689478		-0.310644
Q9QYJ0	DnaJ homolog subfamily A member 2	Dnaja2	-0.285267	0.358284		-0.321775
B2RY56;S4R2B0;S4R2J1;S4R2A4	RNA-binding protein 25	Rbm25	-0.282491	0.367259		-0.324875
Q8C854;Q8C854-3;G8JL68	Myelin expression factor 2	Myef2	-0.000981366	0.663026		-0.332004
Q9CQV6;M0QWC2	Microtubule-associated proteins 1A/1B light chain 3B	Map1lc3b	0.013498	0.679694		-0.333098
Q9Z0N2	Eukaryotic translation initiation factor 2 subunit 3, Y-linked	Eif2s3y	0.198871	0.865998		-0.333563
Q3UEB3-2;Q3UEB3-3	Poly(U)-binding-splicing factor PUF60	Puf60	-0.0461016	0.621712		-0.333907
A2AW05;Q08943;Q08943-2	FACT complex subunit SSRP1	Ssrp1	0.838024	1.50691		-0.334441
P21107-2;D3Z6I8;D3Z2H9;E9Q7Q3;Q8K0Z5;E9Q5J9;P21107;D3YVR0;A2AIM5;S4R2U0;G5E8R0;E9Q453;G5E8R2;G5E8R1;E9Q456;E9Q455;E9Q452;Q8BSH3;Q8BP43;P58774-2;P58774;P58771-2;P58771;E9Q450;E9Q448;CON__Q3SX28;B7ZNL3;A2AIM4;E9Q454;F8WID5	Tropomyosin alpha-3 chain	Tpm3;Tpm3-rs7	-0.443105	0.236095		-0.3396
P14873	Microtubule-associated protein 1B;MAP1B heavy chain;MAP1 light chain LC1	Map1b	0.388686	1.0695		-0.340405
P08553;D3YZ35	Neurofilament medium polypeptide	Nefm	-0.304844	0.376735		-0.340789
Q62419;A2ALV1;Q8BXU5;Q62420;A2ALV3	Endophilin-A2	Sh3gl1	-0.0928478	0.615699		-0.354273
Q9QYR6;Q9QYR6-2;A2ARP8	Microtubule-associated protein 1A;MAP1A heavy chain;MAP1 light chain LC2	Map1a	0.403159	1.11423		-0.355538
Q6P1J1		Crmp1	-0.134303	0.580821		-0.357562
P42669	Transcriptional activator protein Pur-alpha	Pura	-0.595053	0.123799		-0.359426
Q9D0I8;A2AMV1;D6RCI7	mRNA turnover protein 4 homolog	Mrto4	-0.147809	0.572211		-0.36001
D3Z0U5;D6RGM7;Q9D3R6-3;D3Z4J2;Q9D3R6;Q3UMC0	Katanin p60 ATPase-containing subunit A-like 2;Spermatogenesis-associated protein 5	Katnal2;Spata5	-0.273134	0.454597		-0.363865
A2BE92;A2BE93;Q9EQU5-2;Q9EQU5;Q9EQU5-3	Protein SET	Set	-0.585302	0.14496		-0.365131
Q3TKT4;Q3TKT4-2;G3UX35;E9QAB8;Q6DIC0;F2Z4A9;H3BLH0;H3BJK2	Transcription activator BRG1	Smarca4	1.21959	1.95233		-0.366373
Q64433	10 kDa heat shock protein, mitochondrial	Hspe1	-0.539205	0.202888		-0.371046
Q8R1B4	Eukaryotic translation initiation factor 3 subunit C	Eif3c	-0.256166	0.495081		-0.375624
Q8JZQ9	Eukaryotic translation initiation factor 3 subunit B	Eif3b	-0.112319	0.641454		-0.376886
Q91VR7;J3QN16	Microtubule-associated proteins 1A/1B light chain 3A	Map1lc3a;Gm5612	0.0897693	0.848398		-0.379314
O08532-2;O08532-5;E9Q1X8;O08532;O08532-3;O08532-4	Voltage-dependent calcium channel subunit alpha-2/delta-1;Voltage-dependent calcium channel subunit alpha-2-1;Voltage-dependent calcium channel subunit delta-1	Cacna2d1	-0.280668	0.482022		-0.381345
Q9CXW3	Calcyclin-binding protein	Cacybp	-0.0802862	0.689925		-0.385106
P21981;G3UXE8	Protein-glutamine gamma-glutamyltransferase 2	Tgm2	0.245617	1.01735		-0.385867
O35295;Q8R4E6-2;Q8R4E6	Transcriptional activator protein Pur-beta	Purb	0.0497702	0.835601		-0.392915
P07356;B0V2N5;B0V2N8;B0V2N7	Annexin A2	Anxa2	-0.719756	0.0697022		-0.394729
Q9D0E1;Q9D0E1-2;B8JK32;B8JK33;F6W322;F7C9U3;Q91VC4;G3X924	Heterogeneous nuclear ribonucleoprotein M	Hnrnpm	-0.433954	0.36446		-0.399207
P67984	60S ribosomal protein L22	Rpl22	0.780142	1.59063		-0.405242
Q8K4Z5	Splicing factor 3A subunit 1	Sf3a1	-0.575465	0.238175		-0.40682
P97855	Ras GTPase-activating protein-binding protein 1	G3bp1	-0.207578	0.617487		-0.412532
O70310	Glycylpeptide N-tetradecanoyltransferase 1	Nmt1	0.0114956	0.841651		-0.415078
Q8BFQ4	WD repeat-containing protein 82	Wdr82	0.336969	1.17082		-0.416927
Q8C181-3;Q8C181-2;Q8C181;Q8C181-4;Q9JKP5;G3X9Q0;S4R267;Q8R003	Muscleblind-like protein 2;Muscleblind-like protein 1	Mbnl2;Mbnl1	-0.410773	0.425889		-0.418331
Q8C460-2;Q8C460;Q8C460-3	ERI1 exoribonuclease 3	Eri3	-0.259029	0.581978		-0.420504
A2A983;Q52KI8-2;E9QKA4;A2A8V8;A2A8V9;E9PUK6;Q52KI8;F6T4M4	Serine/arginine repetitive matrix protein 1	Srrm1	0.191563	1.05332		-0.430879
P05213	Tubulin alpha-1B chain	Tuba1b	-0.219925	0.665938		-0.442932
P28740-2;P28740;P28740-1;E0CZ72;F8VQ42;Q9D481;F6SUU5;Q8C0N1	Kinesin-like protein KIF2A	Kif2a	0.183455	1.08882		-0.452683
P11031	Activated RNA polymerase II transcriptional coactivator p15	Sub1	0.164658	1.09072		-0.46303
A2AP78;O54879;G5E920	High mobility group protein B3	Hmgb3;Gm6104	-0.205247	0.722641		-0.463944
Q9D554	Splicing factor 3A subunit 3	Sf3a3	-0.390964	0.576667		-0.483815
Q9D7S7-2;Q9D7S7	60S ribosomal protein L22-like 1	Rpl22l1	-0.123748	0.846233		-0.48499
Q7TNV0;E9Q8Y1;D3YVJ6	Protein DEK	Dek	0.344828	1.37329		-0.514229
Q921K2;P11103;P11103-2	Poly [ADP-ribose] polymerase 1	Parp1	-0.0263079	1.03858		-0.532442
Q6ZWX6	Eukaryotic translation initiation factor 2 subunit 1	Eif2s1	0.187514	1.30457		-0.558528
Q8K0E8;CON__P02676	Fibrinogen beta chain;Fibrinopeptide B;Fibrinogen beta chain	Fgb	-3.46197	-2.33163		-0.565174
Q9JKN6	RNA-binding protein Nova-1	Nova1	0.573375	1.77572		-0.601175
Q64152-2;Q64152	Transcription factor BTF3	Btf3	0.410884	1.62709		-0.608105
Q99L45;E0CXJ3	Eukaryotic translation initiation factor 2 subunit 2	Eif2s2	0.203514	1.47446		-0.635474
Q9Z0N1;A2AAW9	Eukaryotic translation initiation factor 2 subunit 3, X-linked	Eif2s3x	0.170951	1.45654		-0.642796
Q99M31;Q99M31-2	Heat shock 70 kDa protein 14	Hspa14	-0.548459	0.745366		-0.646913
Q9D1D4;Q9D1D4-2	Transmembrane emp24 domain-containing protein 10	Tmed10	-0.666324	0.666029		-0.666177
E9Q9H3;P54103;E9Q9H2;Q3TRX6	DnaJ homolog subfamily C member 2	Dnajc2	-0.202771	1.13704		-0.669908
E9PYN2;Q9R0B7;E9Q7N8;E0CYH6;E0CZ32;E0CYN4;E0CXP1;E0CY94;F7CTY2	Zinc finger protein 346	Zfp346;Znf346	-1.51986	-0.156901		-0.681479
G5E823;Q99KK9	Probable histidine--tRNA ligase, mitochondrial	Hars2	-0.71241	0.694033		-0.703221
Q60817;P70670	Nascent polypeptide-associated complex subunit alpha;Nascent polypeptide-associated complex subunit alpha, muscle-specific form	Naca	0.301119	1.73001		-0.714445
P50580;D3YVH7	Proliferation-associated protein 2G4	Pa2g4	-0.668386	0.774165		-0.721276
Q9CR41;Q9CR41-2	Huntingtin-interacting protein K	Hypk	0.0787464	1.5214		-0.721328
P24369	Peptidyl-prolyl cis-trans isomerase B	Ppib	-0.668203	0.806778		-0.73749
Q91WQ3;A2A7S7;F6VXZ2	Tyrosine--tRNA ligase, cytoplasmic;Tyrosine--tRNA ligase, cytoplasmic, N-terminally processed	Yars	-0.208961	1.2822		-0.745582
Q03963	Interferon-induced, double-stranded RNA-activated protein kinase	Eif2ak2	-0.606518	0.91831		-0.762414
G3X8Y3;Q80UM3;Q9DBB4;E9PZ53	N-alpha-acetyltransferase 15, NatA auxiliary subunit	Naa15	-0.137283	1.52517		-0.831225
E9QAS4;Q6PDQ2;E9QAS5;F6WR45;E9PYU4;A2A8L1;E9PYL1;F7C528;E9Q614;B1AR17	Chromodomain-helicase-DNA-binding protein 4	Chd4	0.237564	2.21282		-0.987627
P59325	Eukaryotic translation initiation factor 5	Eif5	-1.05637	0.932742		-0.994556
Q9ER72;Q9ER72-2	Cysteine--tRNA ligase, cytoplasmic	Cars	-1.16712	0.826111		-0.996615
P30681	High mobility group protein B2	Hmgb2	-1.17916	0.907352		-1.04325
Q8BP71-4;Q8BP71-6;Q8BP71-7;Q8BP71-8;Q8BP71-3;Q8BP71-2;Q8BP71-5;Q8BP71;A2A4W9;Q8BIF2-4;Q8BIF2-5;Q8BIF2-3;Q8BIF2-2;Q9JJ43-7;Q9JJ43-5;Q8BIF2;Q9JJ43-2;Q9JJ43-4;Q9JJ43-6;Q9JJ43;Q9JJ43-3;B7ZC11;Q8BP71-9	RNA binding protein fox-1 homolog 2;RNA binding protein fox-1 homolog 3;RNA binding protein fox-1 homolog 1	Rbfox2;Rbfox3;Rbfox1	-0.609751	1.57788		-1.09381
Q9JII5-2;Q9JII5;Q3UGB5;D3Z4J1	DAZ-associated protein 1	Dazap1	-0.498912	1.69296		-1.09594
Q99KS2	Neugrin	Ngrn	-1.41365	0.848317		-1.13099
Q04750;Q8R4U6	DNA topoisomerase 1	Top1	-0.458921	2.10242		-1.28067
Q922Q8	Leucine-rich repeat-containing protein 59	Lrrc59	-0.782124	1.80884		-1.29548
Q05D44	Eukaryotic translation initiation factor 5B	Eif5b	-1.24664	1.59019		-1.41841
Q6P542	ATP-binding cassette sub-family F member 1	Abcf1	-0.963869	2.27199		-1.61793
Q921X9	Protein disulfide-isomerase A5	Pdia5	-2.04382	1.98393		-2.01388
P63158;D3YZ18;D3YVC6	High mobility group protein B1	Hmgb1	-3.26534	1.46843		-2.36689
